# Supplementary material for: Causal association of peripheral immune cell counts and atrial fibrillation: A Mendelian randomization study
Source: Front Cardiovasc Med. 2023 Jan 6;9:1042938. doi: 10.3389/fcvm.2022.1042938 (PMC9853293; doi:10.3389/fcvm.2022.1042938)
Supplement: Supplementary file 2 [file Table_1.xlsx]

## Sheet: Sup Table 1. neutrophil
SNP	chr	effect_allele.exposure	other_allele.exposure	beta.exposure	se.exposure	pval.exposure	samplesize.exposure	beta.outcome	se.outcome	pval.outcome	samplesize.outcome	EAF	palindromic	ambiguous	pos	mr_keep.exposure	mr_keep.outcome	mr_keep	PVE	F statics
rs10012827		T	C	0.016277	0.002957	3.81e-08	518202	0.0126	0.011	0.2538	1030836	0.124277	FALSE	FALSE	41543318	TRUE	TRUE	TRUE	5.76682e-05	0.0883608
rs10049210		C	T	0.015339	0.001971	7.54e-15	519166	-0.0126	0.0069	0.0672202	1030836	0.403384	FALSE	FALSE	156797373	TRUE	TRUE	TRUE	0.00011325	0.173857
rs10252457		G	A	-0.013839	0.001962	1.82e-12	519248	-0.0007	0.0069	0.9237	1030836	0.425632	FALSE	FALSE	47337530	TRUE	TRUE	TRUE	9.36405e-05	0.143774
rs10447304		A	G	-0.016591	0.001919	5.58e-18	519276	-0.0005	0.0066	0.9455	1030836	0.505743	FALSE	FALSE	179172098	TRUE	TRUE	TRUE	0.000137612	0.211308
rs1047891		A	C	-0.019307	0.002064	8.79e-21	518348	-0.0107	0.0074	0.1472	1030836	0.315122	FALSE	FALSE	211540507	TRUE	TRUE	TRUE	0.000160898	0.246628
rs10509912		A	T	-0.021052	0.00281	7.02e-14	519287	0.013	0.0098	0.1821	1030836	0.134894	TRUE	FALSE	112029405	TRUE	TRUE	TRUE	0.000103438	0.158829
rs10760690		T	G	0.011474	0.002038	1.85e-08	518348	-0.0106	0.0071	0.1351	1030836	0.374011	FALSE	FALSE	102281113	TRUE	TRUE	TRUE	6.16468e-05	0.094484
rs10786325		G	C	0.042348	0.001955	6.05e-104	519281	0.0157	0.0068	0.02072	1030836	0.595938	TRUE	FALSE	99068738	TRUE	TRUE	TRUE	0.000863664	1.32716
rs10811668		A	C	-0.013505	0.002386	1.56e-08	517867	-0.0045	0.0082	0.5884	1030836	0.208459	FALSE	FALSE	22164991	TRUE	TRUE	TRUE	6.01885e-05	0.092163
rs10833024		T	C	0.01633	0.002081	4.51e-15	519285	0.0064	0.0072	0.3777	1030836	0.310102	FALSE	FALSE	3010390	TRUE	TRUE	TRUE	0.000114102	0.175205
rs10846411		G	A	0.016659	0.002076	1.08e-15	517886	0.0004	0.0073	0.9507	1030836	0.687379	FALSE	FALSE	8206167	TRUE	TRUE	TRUE	0.000119273	0.182653
rs10849020		G	C	-0.024062	0.002361	2.34e-24	516457	0.0099	0.0082	0.2284	1030836	0.210147	TRUE	FALSE	4332009	TRUE	TRUE	TRUE	0.000192204	0.293548
rs10864368		C	T	0.023683	0.001914	4.01e-35	519281	0.0062	0.0066	0.3498	1030836	0.502691	FALSE	FALSE	8918313	TRUE	TRUE	TRUE	0.000280434	0.43068
rs10868825		A	T	0.011508	0.002066	2.6e-08	504396	0.0139	0.007	0.0465404	1030836	0.338117	TRUE	FALSE	73031065	TRUE	TRUE	TRUE	5.92759e-05	0.0884029
rs10945542		T	C	0.011993	0.001925	4.82e-10	519235	0.0087	0.0067	0.1896	1030836	0.521167	FALSE	FALSE	158752931	TRUE	TRUE	TRUE	7.17871e-05	0.110215
rs10948036		A	C	0.029687	0.002362	3.49e-36	517849	0.0081	0.008	0.3115	1030836	0.210175	FALSE	FALSE	42510305	TRUE	TRUE	TRUE	0.0002926	0.44813
rs10992394		A	G	0.01389	0.002279	1.14e-09	519282	0.0135	0.0079	0.0875992	1030836	0.230846	FALSE	FALSE	95433830	TRUE	TRUE	TRUE	6.85126e-05	0.105197
rs11039195		A	G	0.018481	0.00207	4.53e-19	518155	0.0009	0.0072	0.9052	1030836	0.317401	FALSE	FALSE	47375193	TRUE	TRUE	TRUE	0.000147998	0.226766
rs11064881		A	G	-0.034163	0.003693	2.37e-20	519285	-0.0008	0.0135	0.9535	1030836	0.073489	FALSE	FALSE	120146925	TRUE	TRUE	TRUE	0.000158933	0.244056
rs11080133		A	G	0.01197	0.002148	2.59e-08	518204	0.0156	0.0078	0.0464205	1030836	0.305941	FALSE	FALSE	29056519	TRUE	TRUE	TRUE	6.08488e-05	0.0932349
rs11104881		C	T	-0.025942	0.002106	7.84e-35	518347	0.0048	0.0073	0.5085	1030836	0.701718	FALSE	FALSE	88843474	TRUE	TRUE	TRUE	0.000281726	0.431886
rs1135172		G	A	0.012078	0.002164	2.46e-08	517263	-0.008	0.0074	0.284	1030836	0.729972	FALSE	FALSE	11301714	TRUE	TRUE	TRUE	5.75089e-05	0.0879569
rs114427170		A	G	0.031948	0.005372	2.81e-09	519262	0.0134	0.0195	0.4931	1030836	0.036578	FALSE	FALSE	159240076	TRUE	TRUE	TRUE	7.19373e-05	0.110451
rs11580229		A	G	-0.023208	0.002028	2.76e-30	517887	0.011	0.0067	0.1013	1030836	0.46164	FALSE	FALSE	227210820	TRUE	TRUE	TRUE	0.000267721	0.410045
rs1159649		G	C	-0.013612	0.002083	6.57e-11	519285	-0.0124	0.0072	0.0836893	1030836	0.315669	TRUE	FALSE	12135604	TRUE	TRUE	TRUE	8.0052e-05	0.122917
rs11625865		A	G	-0.015284	0.002061	1.26e-13	473325	-0.0021	0.007	0.758099	1030836	0.61034	FALSE	FALSE	105644421	TRUE	TRUE	TRUE	0.000111112	0.155504
rs116447416		G	A	-0.037054	0.005232	1.47e-12	519286	-0.0148	0.0187	0.4283	1030836	0.035073	FALSE	FALSE	37501547	TRUE	TRUE	TRUE	9.29325e-05	0.142697
rs11648664		A	G	-0.014176	0.001963	5.43e-13	519273	-0.0048	0.0069	0.4878	1030836	0.402087	FALSE	FALSE	53122486	TRUE	TRUE	TRUE	9.66263e-05	0.148365
rs116631966		A	G	0.040344	0.006236	1.02e-10	516330	-0.0207	0.0251	0.4096	1030836	0.02482	FALSE	FALSE	93229909	TRUE	TRUE	TRUE	7.87906e-05	0.120291
rs11664534		T	C	-0.016004	0.00193	1.16e-16	518320	0.0011	0.0067	0.874	1030836	0.524958	FALSE	FALSE	43724520	TRUE	TRUE	TRUE	0.000127745	0.195793
rs11673093		A	G	-0.048844	0.002196	1.45e-109	519284	0.01	0.0078	0.2038	1030836	0.259947	FALSE	FALSE	45742094	TRUE	TRUE	TRUE	0.00091791	1.4106
rs11691193		T	C	0.015007	0.002371	2.52e-10	517888	-0.0103	0.0082	0.209	1030836	0.217738	FALSE	FALSE	111854524	TRUE	TRUE	TRUE	7.67192e-05	0.117482
rs11712552		G	A	0.030473	0.002893	6.45e-26	519274	0.0011	0.0099	0.9148	1030836	0.126219	FALSE	FALSE	140957762	TRUE	TRUE	TRUE	0.000204827	0.314538
rs11716015		T	C	-0.012851	0.001992	1.16e-10	517889	-0.0078	0.0069	0.2602	1030836	0.635724	FALSE	FALSE	169320058	TRUE	TRUE	TRUE	7.64897e-05	0.117131
rs11721064		T	G	0.01439	0.001974	3.22e-13	519283	-0.0051	0.007	0.4653	1030836	0.609084	FALSE	FALSE	98408826	TRUE	TRUE	TRUE	9.8608e-05	0.151411
rs11723621		G	A	-0.026932	0.002109	2.67e-37	519287	0.0062	0.0074	0.4012	1030836	0.290775	FALSE	FALSE	72615362	TRUE	TRUE	TRUE	0.000299163	0.459458
rs11735662		T	C	0.047562	0.00534	5.59e-19	519284	-0.0109	0.0227	0.6307	1030836	0.033581	FALSE	FALSE	145026126	TRUE	TRUE	TRUE	0.000146828	0.225464
rs117468663		T	A	0.019488	0.002853	8.74e-12	519283	0.0001	0.0101	0.9895	1030836	0.133922	TRUE	FALSE	112745175	TRUE	TRUE	TRUE	8.80995e-05	0.135274
rs11753041		C	T	0.011206	0.001968	1.27e-08	519283	-0.0032	0.0068	0.6404	1030836	0.395413	FALSE	FALSE	20735494	TRUE	TRUE	TRUE	6.004e-05	0.0921872
rs11894199		A	C	0.011047	0.001969	2.07e-08	518349	0.0077	0.0068	0.2582	1030836	0.387646	FALSE	FALSE	128543369	TRUE	TRUE	TRUE	5.79371e-05	0.088798
rs11993347		C	T	-0.021579	0.002282	3.36e-21	517198	-0.0029	0.0079	0.713199	1030836	0.230055	FALSE	FALSE	103919090	TRUE	TRUE	TRUE	0.000164962	0.252296
rs11997631		G	C	0.016578	0.00216	1.74e-14	519287	0.0131	0.0074	0.0785995	1030836	0.273556	TRUE	FALSE	129000499	TRUE	TRUE	TRUE	0.00010923	0.167725
rs12118277		T	C	0.014887	0.002004	1.15e-13	519279	0.0109	0.007	0.1218	1030836	0.351878	FALSE	FALSE	56609296	TRUE	TRUE	TRUE	0.000101087	0.155216
rs12189880		T	C	-0.016057	0.002269	1.54e-12	519285	-0.0125	0.0079	0.1154	1030836	0.240741	FALSE	FALSE	52366206	TRUE	TRUE	TRUE	9.42538e-05	0.144726
rs12203592		T	C	0.013585	0.002405	1.66e-08	515057	0.0085	0.0101	0.4014	1030836	0.214291	FALSE	FALSE	396321	TRUE	TRUE	TRUE	6.21463e-05	0.0946443
rs12214269		A	G	0.019394	0.001922	6.6e-24	519286	0.007	0.0067	0.2924	1030836	0.545471	FALSE	FALSE	135846518	TRUE	TRUE	TRUE	0.000186508	0.286408
rs12328347		G	T	-0.016095	0.001997	7.97e-16	519284	-0.0027	0.0068	0.690799	1030836	0.372663	FALSE	FALSE	43351269	TRUE	TRUE	TRUE	0.000121124	0.185989
rs12378064		T	C	-0.013698	0.002041	1.99e-11	517261	0.0121	0.007	0.0852904	1030836	0.649709	FALSE	FALSE	127191540	TRUE	TRUE	TRUE	8.54067e-05	0.130628
rs12460279		G	A	-0.011249	0.001936	6.43e-09	519286	0.0108	0.0068	0.1126	1030836	0.569495	FALSE	FALSE	9411354	TRUE	TRUE	TRUE	6.20477e-05	0.0952707
rs12481262		C	T	-0.014609	0.002019	4.79e-13	475803	-0.0041	0.0067	0.539299	1030836	0.460009	FALSE	FALSE	8126920	TRUE	TRUE	TRUE	0.000106029	0.149166
rs12487658		T	C	0.017015	0.002418	2.06e-12	517265	-0.0035	0.0084	0.6767	1030836	0.801636	FALSE	FALSE	71528943	TRUE	TRUE	TRUE	9.20734e-05	0.140827
rs12530608		G	A	-0.016172	0.002739	3.63e-09	516802	0.0151	0.0098	0.1225	1030836	0.146298	FALSE	FALSE	18023617	TRUE	TRUE	TRUE	6.53284e-05	0.0998282
rs12541521		G	A	0.012739	0.001935	4.77e-11	519285	0.0049	0.0067	0.4645	1030836	0.450195	FALSE	FALSE	129986235	TRUE	TRUE	TRUE	8.0336e-05	0.123353
rs12550612		A	G	-0.030838	0.002548	1.09e-33	517887	-0.0028	0.0086	0.749799	1030836	0.821991	FALSE	FALSE	22966769	TRUE	TRUE	TRUE	0.000278299	0.426252
rs12588718		C	G	0.014501	0.002092	4.29e-12	518346	-0.0031	0.0071	0.6591	1030836	0.66557	TRUE	FALSE	101149605	TRUE	TRUE	TRUE	9.36106e-05	0.143478
rs1260326		C	T	-0.032512	0.001958	6.91e-62	517885	0.0017	0.0068	0.8069	1030836	0.602032	FALSE	FALSE	27730940	TRUE	TRUE	TRUE	0.000506507	0.775957
rs12658947		G	A	0.01303	0.002195	3.01e-09	519284	0.0057	0.0076	0.4485	1030836	0.256773	FALSE	FALSE	57552464	TRUE	TRUE	TRUE	6.48022e-05	0.0994999
rs12716647		C	G	0.014273	0.002001	1.03e-12	519286	-0.0035	0.0069	0.615601	1030836	0.637362	TRUE	FALSE	6901304	TRUE	TRUE	TRUE	9.41716e-05	0.1446
rs12802157		C	A	0.012586	0.002206	1.2e-08	518343	0.0082	0.0077	0.2854	1030836	0.252333	FALSE	FALSE	28060285	TRUE	TRUE	TRUE	5.97706e-05	0.0916073
rs12909505		C	T	-0.021426	0.001943	3e-28	519283	0.0057	0.0067	0.3944	1030836	0.428567	FALSE	FALSE	51104350	TRUE	TRUE	TRUE	0.000224852	0.345301
rs12923918		G	A	-0.010496	0.001921	4.81e-08	517884	-0.0153	0.0067	0.0220399	1030836	0.509359	FALSE	FALSE	24844403	TRUE	TRUE	TRUE	5.50637e-05	0.0843181
rs12927351		A	C	0.021608	0.002406	2.83e-19	519286	-0.0006	0.0086	0.9439	1030836	0.198578	FALSE	FALSE	74596618	TRUE	TRUE	TRUE	0.000148611	0.228204
rs12930850		G	A	0.018982	0.001938	1.29e-22	519283	0.0115	0.0067	0.0833393	1030836	0.537098	FALSE	FALSE	81602212	TRUE	TRUE	TRUE	0.000179166	0.27513
rs13190036		G	A	-0.021805	0.003135	3.63e-12	519287	0.0049	0.0105	0.6386	1030836	0.891442	FALSE	FALSE	176737720	TRUE	TRUE	TRUE	9.20232e-05	0.141301
rs13291664		G	A	0.029314	0.002462	1.19e-32	519280	0.0251	0.0096	0.0092221	1030836	0.187987	FALSE	FALSE	282738	TRUE	TRUE	TRUE	0.000262344	0.40289
rs13392977		A	G	0.028237	0.004266	3.73e-11	518349	0.0138	0.0155	0.3735	1030836	0.053967	FALSE	FALSE	192514856	TRUE	TRUE	TRUE	8.14145e-05	0.124784
rs1362623		T	C	0.018278	0.002376	1.49e-14	519285	0.005	0.0082	0.5467	1030836	0.207792	FALSE	FALSE	49885785	TRUE	TRUE	TRUE	0.000109991	0.168892
rs1371794		C	A	-0.07253	0.00198	1e-200	519286	-0.0137	0.0069	0.0466896	1030836	0.622286	FALSE	FALSE	74948054	TRUE	TRUE	TRUE	0.00247297	3.80627
rs139386		C	T	-0.010925	0.001974	3.21e-08	519256	-0.0014	0.0067	0.8389	1030836	0.445089	FALSE	FALSE	39530859	TRUE	TRUE	TRUE	5.8958e-05	0.0905211
rs140311179		G	C	-0.024877	0.004378	1.36e-08	519275	0.0051	0.0148	0.7286	1030836	0.051153	TRUE	FALSE	26295540	TRUE	TRUE	TRUE	6.00749e-05	0.0922394
rs141010613		A	G	-0.04364	0.00778	2.08e-08	519284	-0.0077	0.0294	0.7948	1030836	0.01679	FALSE	FALSE	131537191	TRUE	TRUE	TRUE	6.28777e-05	0.0965447
rs1411424		A	G	-0.011488	0.001926	2.51e-09	517885	-0.0007	0.0066	0.9205	1030836	0.523053	FALSE	FALSE	113892963	TRUE	TRUE	TRUE	6.58468e-05	0.100831
rs1412445		T	C	0.021069	0.002026	2.64e-25	519288	0.0078	0.007	0.2626	1030836	0.338068	FALSE	FALSE	91002804	TRUE	TRUE	TRUE	0.000198671	0.305091
rs14243		G	A	0.013507	0.00247	4.66e-08	474409	0.0055	0.0083	0.511601	1030836	0.210721	FALSE	FALSE	234115739	TRUE	TRUE	TRUE	6.06857e-05	0.0851213
rs1445171		C	T	0.014312	0.001927	1.15e-13	516259	-0.006	0.0066	0.3648	1030836	0.516908	FALSE	FALSE	100046075	TRUE	TRUE	TRUE	0.0001023	0.156165
rs1474419		C	T	0.017679	0.001966	2.55e-19	517258	-0.0094	0.0068	0.1669	1030836	0.578829	FALSE	FALSE	6692605	TRUE	TRUE	TRUE	0.000152389	0.233091
rs1490384		T	C	-0.014654	0.001917	2.19e-14	519281	-0.0005	0.0067	0.94	1030836	0.501387	FALSE	FALSE	126851160	TRUE	TRUE	TRUE	0.000107369	0.164865
rs149157044		T	C	-0.031196	0.005067	7.67e-10	519280	-0.0004	0.0209	0.9832	1030836	0.039439	FALSE	FALSE	56816881	TRUE	TRUE	TRUE	7.37358e-05	0.113217
rs150861794		T	C	-0.052592	0.007502	2.47e-12	518863	-0.0116	0.0303	0.7014	1030836	0.019777	FALSE	FALSE	109003805	TRUE	TRUE	TRUE	0.000107239	0.164533
rs1555275		G	A	-0.01369	0.002046	2.3e-11	518346	-0.0048	0.007	0.4963	1030836	0.649639	FALSE	FALSE	55969270	TRUE	TRUE	TRUE	8.53149e-05	0.130762
rs155795		C	G	0.01337	0.001986	1.71e-11	519279	-0.0096	0.0068	0.1619	1030836	0.384255	TRUE	FALSE	179333233	TRUE	TRUE	TRUE	8.45889e-05	0.129882
rs156334		T	C	-0.011784	0.002033	6.93e-09	472976	-0.0034	0.0069	0.621001	1030836	0.429251	FALSE	FALSE	1827809	TRUE	TRUE	TRUE	6.80412e-05	0.0951508
rs1571956		A	G	0.013715	0.002029	1.43e-11	517267	0.0103	0.0069	0.1366	1030836	0.646094	FALSE	FALSE	30504708	TRUE	TRUE	TRUE	8.60212e-05	0.13157
rs1611236		A	G	-0.018952	0.002057	3.35e-20	516795	0.0087	0.0089	0.3249	1030836	0.322908	FALSE	FALSE	29748690	TRUE	TRUE	TRUE	0.00015706	0.240022
rs16850073		T	C	0.052054	0.001999	2.12e-149	517888	0.0136	0.007	0.0539101	1030836	0.374485	FALSE	FALSE	74703999	TRUE	TRUE	TRUE	0.00126943	1.94624
rs16939607		A	G	-0.028446	0.002728	1.99e-25	517886	0.0033	0.0096	0.732399	1030836	0.146029	FALSE	FALSE	79013333	TRUE	TRUE	TRUE	0.000201816	0.309083
rs16958642		A	G	0.022296	0.00353	2.77e-10	517884	0.011	0.0134	0.411	1030836	0.082607	FALSE	FALSE	11864032	TRUE	TRUE	TRUE	7.53453e-05	0.115377
rs16961474		A	G	-0.017035	0.002794	1.11e-09	517886	-0.0041	0.0097	0.6693	1030836	0.136787	FALSE	FALSE	17146619	TRUE	TRUE	TRUE	6.85294e-05	0.10494
rs17026212		G	T	-0.016843	0.001917	1.62e-18	518182	-0.0041	0.0067	0.542099	1030836	0.512906	FALSE	FALSE	85551696	TRUE	TRUE	TRUE	0.000141749	0.217201
rs17139597		G	T	-0.034067	0.004886	3.23e-12	517885	-0.0063	0.0179	0.7271	1030836	0.039897	FALSE	FALSE	64731746	TRUE	TRUE	TRUE	8.89111e-05	0.136153
rs17213043		G	C	0.046028	0.00579	1.97e-15	519287	0.0077	0.0188	0.683901	1030836	0.028346	TRUE	FALSE	105546979	TRUE	TRUE	TRUE	0.000116702	0.179199
rs172240		A	G	-0.02044	0.002698	3.71e-14	519287	0.0027	0.0094	0.7739	1030836	0.850405	FALSE	FALSE	156166739	TRUE	TRUE	TRUE	0.0001063	0.163225
rs17381821		A	T	0.012856	0.002138	1.88e-09	519285	0.0029	0.0074	0.6977	1030836	0.280593	TRUE	FALSE	77403477	TRUE	TRUE	TRUE	6.67257e-05	0.102454
rs17440390		T	C	0.016462	0.002896	1.35e-08	519287	0.0162	0.01	0.1053	1030836	0.126191	FALSE	FALSE	67190563	TRUE	TRUE	TRUE	5.97641e-05	0.0917642
rs174548		G	C	-0.023928	0.002072	7.91e-31	518341	-0.0132	0.0071	0.0642303	1030836	0.312967	TRUE	FALSE	61571348	TRUE	TRUE	TRUE	0.000246218	0.377434
rs17742008		A	C	-0.017804	0.002354	4.1e-14	519283	0.001	0.008	0.9023	1030836	0.212295	FALSE	FALSE	48124763	TRUE	TRUE	TRUE	0.000106015	0.162786
rs17831500		C	A	-0.019905	0.002302	5.64e-18	519278	-0.0079	0.0081	0.3244	1030836	0.223581	FALSE	FALSE	116047472	TRUE	TRUE	TRUE	0.000137558	0.211225
rs1788493		T	C	0.013157	0.001958	1.88e-11	519278	-0.0008	0.007	0.9111	1030836	0.499803	FALSE	FALSE	44469063	TRUE	TRUE	TRUE	8.65533e-05	0.132899
rs1800961		T	C	-0.051942	0.005553	8.99e-21	517885	-0.014	0.0186	0.4519	1030836	0.031018	FALSE	FALSE	43042364	TRUE	TRUE	TRUE	0.00016218	0.24837
rs180941		A	G	-0.013018	0.002003	8.33e-11	518205	0.0032	0.0069	0.6392	1030836	0.625196	FALSE	FALSE	115720674	TRUE	TRUE	TRUE	7.94217e-05	0.121695
rs1886654		C	T	-0.058459	0.003081	3.08e-80	519287	-0.0106	0.011	0.3369	1030836	0.892013	FALSE	FALSE	236105910	TRUE	TRUE	TRUE	0.000658378	1.01151
rs1887428		C	G	-0.014282	0.002014	1.39e-12	517267	0.0029	0.007	0.680299	1030836	0.625223	TRUE	FALSE	4984530	TRUE	TRUE	TRUE	9.55908e-05	0.146208
rs1939212		T	C	-0.014212	0.002108	1.62e-11	517876	-0.0046	0.0072	0.5239	1030836	0.297421	FALSE	FALSE	65626701	TRUE	TRUE	TRUE	8.44126e-05	0.129261
rs1966479		G	A	0.014401	0.002026	1.21e-12	518345	-0.0023	0.007	0.744699	1030836	0.660217	FALSE	FALSE	118627271	TRUE	TRUE	TRUE	9.30473e-05	0.142614
rs1977289		C	T	-0.018227	0.001918	2.14e-21	519280	-0.0095	0.0067	0.153	1030836	0.478516	FALSE	FALSE	96301907	TRUE	TRUE	TRUE	0.000165805	0.254607
rs1985157		C	T	0.026496	0.002038	1.29e-38	473787	-0.0073	0.007	0.2996	1030836	0.410403	FALSE	FALSE	18513594	TRUE	TRUE	TRUE	0.000339748	0.476058
rs1991651		G	C	0.022916	0.001983	7.4e-31	518204	0.0011	0.0069	0.8742	1030836	0.617966	TRUE	FALSE	10706411	TRUE	TRUE	TRUE	0.000247956	0.379998
rs2001613		T	C	0.012012	0.002004	2.12e-09	474723	-0.0079	0.0067	0.2374	1030836	0.472052	FALSE	FALSE	75383679	TRUE	TRUE	TRUE	7.19187e-05	0.100945
rs2038700		C	T	0.033462	0.00197	1.25e-64	519282	0.0074	0.0068	0.2757	1030836	0.394281	FALSE	FALSE	25461989	TRUE	TRUE	TRUE	0.000534824	0.821573
rs2046934		A	G	0.015004	0.002487	1.66e-09	519288	-0.0108	0.0088	0.2192	1030836	0.82324	FALSE	FALSE	151057642	TRUE	TRUE	TRUE	6.55171e-05	0.100598
rs2052249		A	C	-0.01267	0.002223	1.23e-08	517884	-0.0056	0.0076	0.4577	1030836	0.250937	FALSE	FALSE	202665227	TRUE	TRUE	TRUE	6.03485e-05	0.092411
rs207253		A	G	-0.012355	0.002018	9.42e-10	518345	-0.0085	0.0073	0.2478	1030836	0.407863	FALSE	FALSE	90808423	TRUE	TRUE	TRUE	7.37313e-05	0.113006
rs2082382		A	G	-0.029475	0.001942	5.39e-52	519287	-0.0019	0.0068	0.7759	1030836	0.552392	FALSE	FALSE	148200553	TRUE	TRUE	TRUE	0.000429618	0.659898
rs212409		A	G	-0.021224	0.001932	4.71e-28	519285	0.0056	0.0067	0.408	1030836	0.554194	FALSE	FALSE	159470058	TRUE	TRUE	TRUE	0.000222583	0.341818
rs2158799		G	C	0.052002	0.00198	6.53e-152	519284	0.0068	0.0076	0.3706	1030836	0.611375	TRUE	FALSE	28277107	TRUE	TRUE	TRUE	0.00128502	1.97548
rs2179593		A	C	-0.01233	0.002141	8.62e-09	518203	-0.0157	0.0073	0.0331002	1030836	0.715877	FALSE	FALSE	42660286	TRUE	TRUE	TRUE	6.18445e-05	0.0947604
rs218264		T	A	0.031802	0.002233	5.59e-46	519286	-0.0034	0.0078	0.666201	1030836	0.250834	TRUE	FALSE	55408875	TRUE	TRUE	TRUE	0.000380105	0.583814
rs2241621		C	A	-0.014948	0.001958	2.37e-14	516805	0.006	0.0067	0.3723	1030836	0.588178	FALSE	FALSE	81737076	TRUE	TRUE	TRUE	0.000108247	0.165419
rs2254458		T	C	-0.013414	0.0021	1.76e-10	472038	0.0079	0.007	0.2593	1030836	0.644615	FALSE	FALSE	1551485	TRUE	TRUE	TRUE	8.24415e-05	0.115062
rs2260850		G	T	0.02432	0.002212	4.43e-28	482991	0.0052	0.0073	0.4732	1030836	0.280458	FALSE	FALSE	114185566	TRUE	TRUE	TRUE	0.000238716	0.340959
rs2282611		G	T	-0.012603	0.002063	1.03e-09	517886	0.0076	0.0071	0.2812	1030836	0.319925	FALSE	FALSE	76154846	TRUE	TRUE	TRUE	6.91167e-05	0.105839
rs2290846		A	G	0.018804	0.002127	9.92e-19	517885	0.0045	0.0074	0.547299	1030836	0.284312	FALSE	FALSE	151199080	TRUE	TRUE	TRUE	0.000143896	0.220366
rs2296028		C	G	-0.01529	0.002553	2.16e-09	519283	0.0095	0.0087	0.2738	1030836	0.17498	TRUE	FALSE	52345637	TRUE	TRUE	TRUE	6.74991e-05	0.103641
rs2314339		T	C	0.033036	0.002965	8.32e-29	517884	-0.0064	0.0099	0.5178	1030836	0.124538	FALSE	FALSE	38253212	TRUE	TRUE	TRUE	0.000237982	0.364484
rs2315008		G	T	0.016403	0.002058	1.64e-15	518828	0.0064	0.0071	0.3661	1030836	0.666951	FALSE	FALSE	62343956	TRUE	TRUE	TRUE	0.00011953	0.183381
rs2432142		A	G	0.01491	0.001945	1.89e-14	519264	0.0113	0.0067	0.0923996	1030836	0.435047	FALSE	FALSE	96275201	TRUE	TRUE	TRUE	0.000109278	0.167791
rs2494747		T	G	0.012976	0.002064	3.37e-10	474723	0.0094	0.0071	0.1836	1030836	0.615478	FALSE	FALSE	105258437	TRUE	TRUE	TRUE	7.96976e-05	0.111865
rs249677		A	C	0.02335	0.001997	1.47e-31	519286	-0.0116	0.0069	0.094639	1030836	0.634081	FALSE	FALSE	141539339	TRUE	TRUE	TRUE	0.000253008	0.388552
rs2522051		C	T	0.024	0.00193	1.88e-35	516807	0.0104	0.0066	0.1157	1030836	0.454362	FALSE	FALSE	131797578	TRUE	TRUE	TRUE	0.000285601	0.436526
rs2522440		C	T	0.018925	0.003409	2.9e-08	519288	0.0058	0.0114	0.6108	1030836	0.911887	FALSE	FALSE	108644404	TRUE	TRUE	TRUE	5.7555e-05	0.0883722
rs2561758		G	A	-0.034011	0.002173	3.49e-55	518348	0.0133	0.0076	0.0793798	1030836	0.72298	FALSE	FALSE	173205282	TRUE	TRUE	TRUE	0.000463347	0.710441
rs2710804		C	T	0.019677	0.001984	3.76e-23	517886	-0.0074	0.0069	0.2811	1030836	0.376402	FALSE	FALSE	36084529	TRUE	TRUE	TRUE	0.000181763	0.278366
rs2729707		G	A	-0.035655	0.002553	2.68e-44	518337	0.0156	0.0085	0.0675601	1030836	0.830755	FALSE	FALSE	160687231	TRUE	TRUE	TRUE	0.000357487	0.548058
rs2808519		T	G	0.016109	0.002179	1.5e-13	518347	0.0002	0.0076	0.9798	1030836	0.737582	FALSE	FALSE	200361914	TRUE	TRUE	TRUE	0.000100455	0.153969
rs2839183		A	G	-0.013129	0.001958	2.1e-11	519284	0.0036	0.0075	0.6278	1030836	0.404817	FALSE	FALSE	47687144	TRUE	TRUE	TRUE	8.3062e-05	0.127539
rs284317		G	A	0.01361	0.002018	1.6e-11	473456	-0.0061	0.007	0.3803	1030836	0.495955	FALSE	FALSE	10731625	TRUE	TRUE	TRUE	9.261e-05	0.129643
rs28540102		C	T	0.01708	0.00205	8.51e-17	519253	0.0014	0.0072	0.8425	1030836	0.658597	FALSE	FALSE	4975763	TRUE	TRUE	TRUE	0.000131188	0.201432
rs28571765		C	T	-0.022365	0.002368	3.8e-21	519281	0.0087	0.0081	0.2785	1030836	0.206001	FALSE	FALSE	55449281	TRUE	TRUE	TRUE	0.000163628	0.251264
rs28588142		T	C	0.015218	0.002462	6.6e-10	518349	-0.0033	0.0086	0.696899	1030836	0.188391	FALSE	FALSE	10097609	TRUE	TRUE	TRUE	7.08194e-05	0.108544
rs2923416		G	A	0.011252	0.002051	4.21e-08	475806	0.0056	0.0069	0.4164	1030836	0.609864	FALSE	FALSE	42457038	TRUE	TRUE	TRUE	6.02474e-05	0.0847556
rs2955958		A	G	0.012279	0.002139	9.67e-09	503312	-0.0113	0.0073	0.1248	1030836	0.315166	FALSE	FALSE	101916347	TRUE	TRUE	TRUE	6.5085e-05	0.0968583
rs3014874		A	G	0.012124	0.002182	2.81e-08	518345	0.005	0.0079	0.5248	1030836	0.265115	FALSE	FALSE	153337943	TRUE	TRUE	TRUE	5.72764e-05	0.0877846
rs301817		A	C	-0.014068	0.001952	5.89e-13	519258	0.0078	0.0068	0.2481	1030836	0.583346	FALSE	FALSE	8503379	TRUE	TRUE	TRUE	9.62047e-05	0.147714
rs305082		C	T	0.036633	0.002594	3.04e-45	519284	0.0076	0.0086	0.3762	1030836	0.172255	FALSE	FALSE	85936978	TRUE	TRUE	TRUE	0.000382687	0.587779
rs3184504		C	T	-0.029388	0.001927	1.9e-52	516804	-0.0038	0.0067	0.5721	1030836	0.517462	FALSE	FALSE	111884608	TRUE	TRUE	TRUE	0.000431301	0.659313
rs33951980		T	C	-0.027627	0.00287	6.63e-22	519280	0.0083	0.0101	0.4119	1030836	0.12936	FALSE	FALSE	73029437	TRUE	TRUE	TRUE	0.000171924	0.264005
rs342242		C	T	-0.015768	0.001933	3.62e-16	519285	0.0026	0.0067	0.697	1030836	0.453135	FALSE	FALSE	106338989	TRUE	TRUE	TRUE	0.000123223	0.189213
rs34765661		C	T	0.041722	0.003891	8.58e-27	518206	0.0143	0.0136	0.2944	1030836	0.065332	FALSE	FALSE	69852940	TRUE	TRUE	TRUE	0.00021259	0.32579
rs34990593		C	T	0.013989	0.002448	1.13e-08	519282	-0.0006	0.0082	0.9376	1030836	0.188767	FALSE	FALSE	169733867	TRUE	TRUE	TRUE	5.99342e-05	0.0920246
rs35020138		C	T	-0.017619	0.002063	1.42e-17	517267	-0.0083	0.0073	0.2526	1030836	0.675273	FALSE	FALSE	247570221	TRUE	TRUE	TRUE	0.000136141	0.208239
rs35284073		A	G	0.014664	0.002358	5.15e-10	518346	0.0066	0.0082	0.4171	1030836	0.216975	FALSE	FALSE	17624425	TRUE	TRUE	TRUE	7.30668e-05	0.111988
rs354703		C	T	0.01478	0.001954	4.08e-14	518345	-0.0077	0.0068	0.2542	1030836	0.593464	FALSE	FALSE	143883952	TRUE	TRUE	TRUE	0.000105408	0.161561
rs35734242		C	T	0.023416	0.002022	5.42e-31	474868	0.0065	0.0068	0.3457	1030836	0.427831	FALSE	FALSE	706700	TRUE	TRUE	TRUE	0.000268443	0.376977
rs35759345		T	C	0.012607	0.001926	6.19e-11	519287	0.0027	0.0067	0.692	1030836	0.449913	FALSE	FALSE	116388021	TRUE	TRUE	TRUE	7.86708e-05	0.120797
rs35789178		G	T	0.017959	0.002466	3.41e-13	518346	-0.0048	0.0087	0.577801	1030836	0.186171	FALSE	FALSE	102603925	TRUE	TRUE	TRUE	9.77326e-05	0.149796
rs35915186		C	T	0.024312	0.002345	3.67e-25	519287	-0.008	0.0081	0.3224	1030836	0.215051	FALSE	FALSE	224654623	TRUE	TRUE	TRUE	0.000199551	0.306442
rs3735311		C	T	-0.019532	0.002011	2.82e-22	518347	-0.0078	0.007	0.2642	1030836	0.648694	FALSE	FALSE	148877737	TRUE	TRUE	TRUE	0.00017388	0.266529
rs3735485		G	A	0.029483	0.002681	4.2e-28	518828	0.0153	0.0093	0.1	1030836	0.844938	FALSE	FALSE	45009341	TRUE	TRUE	TRUE	0.000227774	0.349482
rs3739873		A	G	-0.013878	0.002347	3.45e-09	517888	0.0124	0.008	0.122	1030836	0.22025	FALSE	FALSE	34978431	TRUE	TRUE	TRUE	6.61538e-05	0.101302
rs3747869		C	A	0.032659	0.003343	1.62e-22	474409	0.0104	0.0106	0.3244	1030836	0.900896	FALSE	FALSE	73520632	TRUE	TRUE	TRUE	0.000190459	0.267184
rs3749440		G	A	0.017362	0.001984	2.2e-18	517883	-0.0077	0.0069	0.2651	1030836	0.372369	FALSE	FALSE	183702089	TRUE	TRUE	TRUE	0.000140899	0.215774
rs3754224		C	T	-0.016714	0.002194	2.7e-14	519274	0.0064	0.0075	0.3909	1030836	0.270043	FALSE	FALSE	43423622	TRUE	TRUE	TRUE	0.000110134	0.169108
rs3762297		T	C	0.023896	0.002522	2.83e-21	517881	-0.0028	0.0085	0.743201	1030836	0.183345	FALSE	FALSE	31231680	TRUE	TRUE	TRUE	0.000170997	0.261873
rs3777755		T	C	0.0137	0.002081	4.78e-11	517876	-0.0022	0.0073	0.7616	1030836	0.311419	FALSE	FALSE	12159699	TRUE	TRUE	TRUE	8.04954e-05	0.123262
rs3793537		C	G	0.012622	0.002117	2.55e-09	519279	0.0051	0.0074	0.489	1030836	0.291154	TRUE	FALSE	35687556	TRUE	TRUE	TRUE	6.57599e-05	0.100969
rs3843301		G	T	-0.018912	0.002076	8.7e-20	518195	0.0063	0.0077	0.4125	1030836	0.364763	FALSE	FALSE	161614401	TRUE	TRUE	TRUE	0.000165749	0.25399
rs3861100		G	A	0.018074	0.002017	3.43e-19	519281	0.005	0.007	0.4744	1030836	0.347896	FALSE	FALSE	50599219	TRUE	TRUE	TRUE	0.000148219	0.2276
rs386243		T	C	-0.026404	0.00229	1.03e-30	518347	-0.0023	0.0078	0.7694	1030836	0.250107	FALSE	FALSE	49127490	TRUE	TRUE	TRUE	0.000261514	0.400893
rs4074882		C	T	0.02794	0.002198	5.61e-37	517889	0.0044	0.0077	0.5709	1030836	0.741751	FALSE	FALSE	237780727	TRUE	TRUE	TRUE	0.000299075	0.458084
rs409801		C	T	0.021089	0.001929	8.59e-28	517264	-0.002	0.0065	0.759899	1030836	0.502787	FALSE	FALSE	4744743	TRUE	TRUE	TRUE	0.000222366	0.340154
rs41433144		A	T	-0.03459	0.004882	1.45e-12	519284	0.0177	0.0188	0.3461	1030836	0.042937	TRUE	FALSE	17569993	TRUE	TRUE	TRUE	9.83339e-05	0.150991
rs4145952		A	C	-0.013326	0.001959	1.06e-11	519287	-0.0008	0.0068	0.9112	1030836	0.399341	FALSE	FALSE	120155806	TRUE	TRUE	TRUE	8.51925e-05	0.130811
rs4276676		C	T	-0.018005	0.00193	1.16e-20	519285	-0.0071	0.0067	0.2906	1030836	0.470378	FALSE	FALSE	68795618	TRUE	TRUE	TRUE	0.000161521	0.24803
rs4347951		C	T	0.011766	0.002091	1.87e-08	519282	0.0043	0.0074	0.5616	1030836	0.310834	FALSE	FALSE	29513326	TRUE	TRUE	TRUE	5.93117e-05	0.0910686
rs4413892		A	G	0.033654	0.002228	1.65e-51	493528	0.0144	0.0082	0.0804304	1030836	0.277885	FALSE	FALSE	139330158	TRUE	TRUE	TRUE	0.000454543	0.663543
rs4535497		A	C	-0.014386	0.002038	1.75e-12	472977	0.0122	0.0069	0.0754397	1030836	0.569887	FALSE	FALSE	1107428	TRUE	TRUE	TRUE	0.000101457	0.141885
rs4626924		T	C	0.019408	0.001963	4.99e-23	517875	-0.0031	0.0068	0.6482	1030836	0.551299	FALSE	FALSE	234909298	TRUE	TRUE	TRUE	0.000186353	0.285391
rs4632345		A	G	-0.012199	0.00206	3.24e-09	518345	0.0108	0.0072	0.132	1030836	0.677982	FALSE	FALSE	16702654	TRUE	TRUE	TRUE	6.49796e-05	0.0995917
rs464609		A	G	0.010683	0.001927	3.02e-08	517885	0.004	0.0066	0.5461	1030836	0.544404	FALSE	FALSE	34654477	TRUE	TRUE	TRUE	5.66132e-05	0.0866911
rs4712614		G	T	-0.01986	0.001977	1.04e-23	519270	-0.0121	0.0069	0.0789096	1030836	0.620331	FALSE	FALSE	21382765	TRUE	TRUE	TRUE	0.000185788	0.285293
rs4727392		G	A	-0.017628	0.002176	5.65e-16	519280	-0.0053	0.0075	0.4805	1030836	0.736446	FALSE	FALSE	97977670	TRUE	TRUE	TRUE	0.000120628	0.185225
rs47341		T	C	0.013023	0.002052	2.26e-10	473786	0.0109	0.0069	0.1108	1030836	0.395885	FALSE	FALSE	43560763	TRUE	TRUE	TRUE	8.11224e-05	0.11364
rs4760		G	A	-0.075213	0.002693	1.42e-171	517886	-0.0057	0.0098	0.562501	1030836	0.153372	FALSE	FALSE	44153100	TRUE	TRUE	TRUE	0.00146911	2.25282
rs4761234		C	T	0.021599	0.001928	4.25e-29	519285	0.0012	0.0067	0.8522	1030836	0.483663	FALSE	FALSE	69732105	TRUE	TRUE	TRUE	0.000233009	0.357833
rs4805881		C	A	-0.014435	0.002068	3.05e-12	519287	0.01	0.0071	0.1609	1030836	0.665289	FALSE	FALSE	33896432	TRUE	TRUE	TRUE	9.27991e-05	0.142492
rs4812447		G	A	0.017142	0.001949	1.49e-18	519283	0.0125	0.0068	0.06501	1030836	0.440364	FALSE	FALSE	39272620	TRUE	TRUE	TRUE	0.000144834	0.222401
rs4843073		T	C	0.013665	0.002007	1.01e-11	518339	-0.0046	0.0069	0.5096	1030836	0.644889	FALSE	FALSE	86124419	TRUE	TRUE	TRUE	8.5526e-05	0.131084
rs4844622		T	C	-0.023379	0.002236	1.44e-25	519288	-0.0032	0.0078	0.676799	1030836	0.240327	FALSE	FALSE	208034329	TRUE	TRUE	TRUE	0.000199577	0.306483
rs486650		T	C	-0.013892	0.001923	5.19e-13	517885	0.0025	0.0067	0.704099	1030836	0.469271	FALSE	FALSE	234819885	TRUE	TRUE	TRUE	9.61294e-05	0.147208
rs4903580		T	C	0.016519	0.001929	1.16e-17	519283	-0.0087	0.0067	0.1916	1030836	0.456084	FALSE	FALSE	77850978	TRUE	TRUE	TRUE	0.000135386	0.207892
rs4909932		G	A	0.013425	0.001963	8.36e-12	516804	-0.005	0.0068	0.4603	1030836	0.597552	FALSE	FALSE	10475967	TRUE	TRUE	TRUE	8.6685e-05	0.132466
rs4924450		A	G	0.013811	0.002198	3.4e-10	475807	-0.0052	0.0075	0.4925	1030836	0.70545	FALSE	FALSE	40597229	TRUE	TRUE	TRUE	7.92694e-05	0.111518
rs4925756		T	C	-0.013002	0.002091	5.14e-10	518202	0.0051	0.0075	0.4942	1030836	0.691891	FALSE	FALSE	248048016	TRUE	TRUE	TRUE	7.20763e-05	0.110439
rs4984803		A	G	-0.017523	0.00205	1.34e-17	473309	-0.0075	0.0068	0.2724	1030836	0.595619	FALSE	FALSE	1349929	TRUE	TRUE	TRUE	0.000147913	0.207008
rs55729107		G	A	-0.017505	0.002341	7.87e-14	518335	0.0075	0.0081	0.3531	1030836	0.225567	FALSE	FALSE	232582085	TRUE	TRUE	TRUE	0.000107057	0.164085
rs55767800		C	T	-0.011452	0.002082	3.87e-08	475807	-0.0044	0.0069	0.525801	1030836	0.633688	FALSE	FALSE	17674967	TRUE	TRUE	TRUE	6.08863e-05	0.0856545
rs55851397		A	C	0.012404	0.002038	1.18e-09	517875	-0.008	0.0074	0.2775	1030836	0.364781	FALSE	FALSE	108761014	TRUE	TRUE	TRUE	7.13032e-05	0.109185
rs55964818		C	T	-0.036463	0.001948	3.94e-78	519282	0.0022	0.0067	0.7462	1030836	0.567723	FALSE	FALSE	130605871	TRUE	TRUE	TRUE	0.000652579	1.00258
rs56174170		C	T	0.016826	0.002805	2.04e-09	519283	-0.0017	0.01	0.8626	1030836	0.139347	FALSE	FALSE	184091881	TRUE	TRUE	TRUE	6.79075e-05	0.104268
rs56188865		C	T	-0.027427	0.001984	1.93e-43	518206	0.0077	0.0069	0.2627	1030836	0.373715	FALSE	FALSE	247606276	TRUE	TRUE	TRUE	0.000352127	0.539702
rs56217149		A	G	0.017409	0.002789	4.45e-10	475805	0.0007	0.0094	0.9435	1030836	0.150714	FALSE	FALSE	12962914	TRUE	TRUE	TRUE	7.75863e-05	0.109149
rs56378716		G	A	0.129237	0.008674	3.72e-50	518824	0.0161	0.0299	0.5898	1030836	0.012681	FALSE	FALSE	56356502	TRUE	TRUE	TRUE	0.00041823	0.641824
rs56388170		T	G	0.070039	0.002132	1e-200	518201	-0.0032	0.0075	0.6648	1030836	0.293956	FALSE	FALSE	28724374	TRUE	TRUE	TRUE	0.00203622	3.12613
rs56408111		C	T	0.031091	0.003521	1.11e-18	518349	-0.0049	0.0123	0.6887	1030836	0.083714	FALSE	FALSE	19793545	TRUE	TRUE	TRUE	0.000148296	0.227308
rs567385		C	G	-0.010731	0.001967	4.99e-08	519283	-0.0131	0.0069	0.0574698	1030836	0.610373	TRUE	FALSE	125773560	TRUE	TRUE	TRUE	5.47715e-05	0.0840974
rs571497		A	G	-0.037928	0.002701	9.76e-45	516807	0.0031	0.0093	0.7413	1030836	0.154629	FALSE	FALSE	7827830	TRUE	TRUE	TRUE	0.000376087	0.574881
rs5747308		C	A	0.022058	0.001925	2.3e-30	519277	-0.0023	0.0067	0.731301	1030836	0.504471	FALSE	FALSE	18133500	TRUE	TRUE	TRUE	0.000243258	0.37357
rs5753576		T	C	-0.017848	0.00193	2.43e-20	519283	0.0035	0.0068	0.6	1030836	0.480292	FALSE	FALSE	31757735	TRUE	TRUE	TRUE	0.000159028	0.244201
rs58005484		T	C	0.032744	0.002734	5.14e-33	518198	-0.0031	0.0098	0.752899	1030836	0.143931	FALSE	FALSE	29822432	TRUE	TRUE	TRUE	0.000264214	0.404917
rs58605236		A	T	-0.013899	0.001984	2.53e-12	519283	-0.0125	0.0068	0.0671506	1030836	0.373119	TRUE	FALSE	119697032	TRUE	TRUE	TRUE	9.03711e-05	0.138763
rs58984522		C	T	-0.011027	0.002017	4.71e-08	519287	-0.0066	0.0069	0.3409	1030836	0.346098	FALSE	FALSE	43490624	TRUE	TRUE	TRUE	5.50372e-05	0.084506
rs59519784		A	G	0.011747	0.001953	1.85e-09	519275	0.0006	0.0068	0.928	1030836	0.410141	FALSE	FALSE	186202997	TRUE	TRUE	TRUE	6.67675e-05	0.102516
rs60124939		T	C	-0.017814	0.002517	1.52e-12	519272	-0.0021	0.0088	0.8071	1030836	0.176181	FALSE	FALSE	174075302	TRUE	TRUE	TRUE	9.21178e-05	0.141442
rs6067411		T	C	-0.011615	0.00195	2.64e-09	518202	0.006	0.0068	0.3816	1030836	0.528523	FALSE	FALSE	48975411	TRUE	TRUE	TRUE	6.72346e-05	0.10302
rs609264		G	T	0.012618	0.001939	7.93e-11	518205	-0.0083	0.0067	0.2183	1030836	0.528467	FALSE	FALSE	61548546	TRUE	TRUE	TRUE	7.93489e-05	0.121584
rs610578		G	A	-0.014625	0.002031	6.27e-13	517872	-0.0156	0.007	0.0254302	1030836	0.662713	FALSE	FALSE	121194565	TRUE	TRUE	TRUE	9.56196e-05	0.146423
rs61754230		T	C	0.039977	0.007114	1.96e-08	515996	0.016	0.0287	0.5771	1030836	0.019363	FALSE	FALSE	72179446	TRUE	TRUE	TRUE	6.0692e-05	0.0925981
rs619450		C	T	0.014214	0.002002	1.29e-12	475806	0.0015	0.0067	0.8192	1030836	0.503233	FALSE	FALSE	2894790	TRUE	TRUE	TRUE	0.000101015	0.142112
rs62011281		A	G	0.012067	0.002082	7.03e-09	519284	0.0154	0.0073	0.0346601	1030836	0.310021	FALSE	FALSE	63781143	TRUE	TRUE	TRUE	6.22953e-05	0.0956505
rs62189859		C	T	0.014074	0.002232	2.96e-10	518349	0.0084	0.0078	0.2815	1030836	0.244372	FALSE	FALSE	182254087	TRUE	TRUE	TRUE	7.31517e-05	0.112119
rs62360185		G	A	-0.015947	0.002452	8.05e-11	519288	-0.0079	0.0085	0.3519	1030836	0.190708	FALSE	FALSE	57274612	TRUE	TRUE	TRUE	7.84986e-05	0.120533
rs62375385		C	T	0.014183	0.00243	5.46e-09	519285	-0.009	0.0084	0.2811	1030836	0.193932	FALSE	FALSE	86268229	TRUE	TRUE	TRUE	6.28908e-05	0.0965651
rs626416		C	G	-0.019685	0.002278	5.77e-18	504400	0.0037	0.0079	0.6369	1030836	0.761969	TRUE	FALSE	79326680	TRUE	TRUE	TRUE	0.000140563	0.209652
rs632887		G	A	0.014283	0.002004	1.06e-12	517882	-0.0068	0.0068	0.3239	1030836	0.410714	FALSE	FALSE	3392351	TRUE	TRUE	TRUE	9.87494e-05	0.151219
rs636317		T	C	0.014297	0.00195	2.34e-13	519286	-0.0061	0.0067	0.3652	1030836	0.591234	FALSE	FALSE	60019150	TRUE	TRUE	TRUE	9.87993e-05	0.151706
rs6414435		G	A	0.01709	0.002039	5.57e-17	519286	-0.012	0.0067	0.0758508	1030836	0.591762	FALSE	FALSE	47121140	TRUE	TRUE	TRUE	0.000141115	0.216692
rs6432335		G	T	0.012236	0.001931	2.42e-10	515519	0.0098	0.0067	0.1433	1030836	0.451562	FALSE	FALSE	12928971	TRUE	TRUE	TRUE	7.41573e-05	0.113039
rs6463566		G	C	-0.016997	0.002314	2.16e-13	519282	-0.0013	0.0081	0.8681	1030836	0.229674	TRUE	FALSE	6528174	TRUE	TRUE	TRUE	0.000102226	0.156967
rs6476883		A	G	-0.014009	0.001937	4.96e-13	519286	0.0019	0.0068	0.783201	1030836	0.438614	FALSE	FALSE	4654774	TRUE	TRUE	TRUE	9.6647e-05	0.148401
rs6500550		T	C	-0.022363	0.00212	5.53e-26	517883	0.0103	0.0072	0.1549	1030836	0.304296	FALSE	FALSE	3746241	TRUE	TRUE	TRUE	0.000211744	0.32429
rs6503727		C	T	0.018796	0.002032	2.39e-20	519287	0.0044	0.0071	0.5319	1030836	0.660546	FALSE	FALSE	41312859	TRUE	TRUE	TRUE	0.000158433	0.243288
rs6511703		C	T	-0.023286	0.002278	1.66e-24	518347	0.0042	0.0079	0.590101	1030836	0.243985	FALSE	FALSE	10666450	TRUE	TRUE	TRUE	0.000200038	0.306634
rs6672898		A	G	-0.019192	0.00193	2.92e-23	518344	0.0017	0.0067	0.8044	1030836	0.435247	FALSE	FALSE	46290588	TRUE	TRUE	TRUE	0.000181078	0.277562
rs67175901		T	C	0.043563	0.003151	1.99e-43	503462	0.0071	0.0109	0.517201	1030836	0.107472	FALSE	FALSE	101748227	TRUE	TRUE	TRUE	0.000364068	0.542124
rs6723009		C	T	0.012066	0.002153	2.15e-08	518349	-0.001	0.0075	0.8943	1030836	0.717442	FALSE	FALSE	42474615	TRUE	TRUE	TRUE	5.9027e-05	0.0904687
rs6731993		T	A	0.022846	0.001961	2.45e-31	519280	0.0002	0.0069	0.9744	1030836	0.408305	TRUE	FALSE	65642097	TRUE	TRUE	TRUE	0.000252193	0.387297
rs6734238		G	A	0.03936	0.00195	1.58e-90	517886	0.0008	0.0068	0.9036	1030836	0.40298	FALSE	FALSE	113841030	TRUE	TRUE	TRUE	0.00074544	1.14227
rs6740847		G	A	0.021748	0.00194	3.95e-29	517889	0.0039	0.0067	0.559899	1030836	0.562056	FALSE	FALSE	182308352	TRUE	TRUE	TRUE	0.000232845	0.356618
rs6764912		A	G	-0.037245	0.004039	3.14e-20	517423	0.0072	0.0148	0.628001	1030836	0.065313	FALSE	FALSE	128372487	TRUE	TRUE	TRUE	0.000169368	0.259149
rs6779340		G	C	-0.015247	0.002042	8.69e-14	518346	-0.0075	0.0071	0.2923	1030836	0.336877	TRUE	FALSE	58033701	TRUE	TRUE	TRUE	0.000103864	0.159195
rs68002561		G	A	0.020207	0.003384	2.43e-09	519284	0.0026	0.0118	0.8277	1030836	0.091374	FALSE	FALSE	149880863	TRUE	TRUE	TRUE	6.78018e-05	0.104106
rs68137036		G	A	-0.013048	0.002135	1.02e-09	518344	0.0027	0.0074	0.7135	1030836	0.285148	FALSE	FALSE	43820215	TRUE	TRUE	TRUE	6.94072e-05	0.106378
rs6831590		T	G	-0.020382	0.001987	1.15e-24	519283	0.0011	0.0069	0.8758	1030836	0.367295	FALSE	FALSE	6943776	TRUE	TRUE	TRUE	0.000193081	0.296502
rs6855981		A	G	-0.016368	0.001987	1.85e-16	517885	0.0079	0.0069	0.2569	1030836	0.372933	FALSE	FALSE	3148276	TRUE	TRUE	TRUE	0.000125304	0.19189
rs6859727		C	T	-0.04036	0.002931	4.29e-43	519287	-0.0085	0.01	0.3946	1030836	0.878025	FALSE	FALSE	71742622	TRUE	TRUE	TRUE	0.000348907	0.535881
rs6877725		C	T	-0.025077	0.001941	3.97e-38	518337	-0.0077	0.0067	0.2475	1030836	0.444789	FALSE	FALSE	68610623	TRUE	TRUE	TRUE	0.000310594	0.476145
rs6878780		C	T	0.013346	0.001938	6.01e-12	519264	-0.0138	0.0067	0.0392401	1030836	0.426457	FALSE	FALSE	122093740	TRUE	TRUE	TRUE	8.71312e-05	0.133782
rs6891328		C	G	0.012329	0.001947	2.47e-10	519288	-0.0106	0.0068	0.1183	1030836	0.583149	TRUE	FALSE	133851526	TRUE	TRUE	TRUE	7.39003e-05	0.113471
rs6915310		T	C	-0.032312	0.00256	1.71e-36	516445	-0.0035	0.0087	0.6903	1030836	0.173979	FALSE	FALSE	16758002	TRUE	TRUE	TRUE	0.000300086	0.458351
rs6924387		G	A	0.017269	0.001967	1.73e-18	519284	0.0057	0.0068	0.3982	1030836	0.412169	FALSE	FALSE	137082948	TRUE	TRUE	TRUE	0.000144508	0.221901
rs6927569		C	T	0.025882	0.001921	2.4e-41	519285	-0.0055	0.0066	0.4101	1030836	0.523171	FALSE	FALSE	109621494	TRUE	TRUE	TRUE	0.00033422	0.513313
rs6936191		C	T	0.018088	0.001988	9.87e-20	518347	-0.0028	0.0071	0.692201	1030836	0.608046	FALSE	FALSE	7201660	TRUE	TRUE	TRUE	0.000155949	0.23904
rs694180		G	A	0.018797	0.002017	1.24e-20	516807	0.0085	0.0071	0.2264	1030836	0.656276	FALSE	FALSE	111726213	TRUE	TRUE	TRUE	0.000159406	0.243612
rs6985508		A	G	-0.027376	0.002089	3.36e-39	474407	0.0123	0.0069	0.0758298	1030836	0.357978	FALSE	FALSE	142337734	TRUE	TRUE	TRUE	0.00034449	0.483337
rs6998846		A	G	0.01538	0.002334	4.54e-11	518207	-0.0019	0.0079	0.8083	1030836	0.782787	FALSE	FALSE	9193341	TRUE	TRUE	TRUE	8.044e-05	0.123256
rs7005996		T	C	0.022897	0.00345	3.33e-11	475806	0.0075	0.0112	0.4999	1030836	0.905961	FALSE	FALSE	142241681	TRUE	TRUE	TRUE	8.93315e-05	0.125674
rs706809		C	T	0.02055	0.002355	2.78e-18	518347	-0.0048	0.0082	0.558399	1030836	0.777232	FALSE	FALSE	52294257	TRUE	TRUE	TRUE	0.000146237	0.224151
rs7183988		G	T	-0.017034	0.001973	6.26e-18	518205	-0.0069	0.0068	0.3118	1030836	0.526501	FALSE	FALSE	91428589	TRUE	TRUE	TRUE	0.000144671	0.221689
rs7214290		A	G	0.018062	0.00254	1.2e-12	517881	-0.0003	0.0089	0.9697	1030836	0.172996	FALSE	FALSE	27611880	TRUE	TRUE	TRUE	9.33481e-05	0.142947
rs7225843		C	T	-0.022083	0.002391	2.69e-20	519286	0.0159	0.0081	0.0485099	1030836	0.203156	FALSE	FALSE	2001825	TRUE	TRUE	TRUE	0.000157888	0.242451
rs723585		G	A	-0.022283	0.001915	2.97e-31	519286	-0.0082	0.0067	0.2178	1030836	0.483522	FALSE	FALSE	55503194	TRUE	TRUE	TRUE	0.000247996	0.380855
rs7235882		T	C	0.02332	0.003325	2.4e-12	518346	0.0037	0.0116	0.7536	1030836	0.093478	FALSE	FALSE	19684119	TRUE	TRUE	TRUE	9.21669e-05	0.141265
rs7237878		A	G	-0.011836	0.00209	1.53e-08	518183	-0.0032	0.0073	0.666699	1030836	0.68994	FALSE	FALSE	74249473	TRUE	TRUE	TRUE	5.99373e-05	0.0918344
rs72664840		T	C	0.020857	0.002507	9.21e-17	519279	-0.0085	0.0088	0.331	1030836	0.178952	FALSE	FALSE	35596323	TRUE	TRUE	TRUE	0.000127832	0.196288
rs72731564		T	C	0.020208	0.00247	2.95e-16	519285	-0.0043	0.0086	0.617101	1030836	0.187005	FALSE	FALSE	69280158	TRUE	TRUE	TRUE	0.00012417	0.190668
rs72789923		C	A	0.020456	0.002076	6.95e-23	518346	-0.0045	0.0073	0.536701	1030836	0.307359	FALSE	FALSE	24394504	TRUE	TRUE	TRUE	0.000178166	0.2731
rs72790862		C	T	-0.021031	0.002085	6.71e-24	519284	0.0041	0.0072	0.5743	1030836	0.307083	FALSE	FALSE	44880260	TRUE	TRUE	TRUE	0.000188229	0.28905
rs72825306		G	A	0.015083	0.002571	4.56e-09	519287	-0.0002	0.0091	0.9818	1030836	0.167458	FALSE	FALSE	93748263	TRUE	TRUE	TRUE	6.34333e-05	0.0973985
rs72832055		A	G	-0.012349	0.002082	3.09e-09	519282	-0.0018	0.0072	0.8056	1030836	0.313384	FALSE	FALSE	81869387	TRUE	TRUE	TRUE	6.56273e-05	0.100766
rs72836628		T	C	-0.015453	0.002227	4.07e-12	518199	0.0055	0.0077	0.4742	1030836	0.248064	FALSE	FALSE	113902454	TRUE	TRUE	TRUE	8.90841e-05	0.136501
rs7283930		T	C	-0.012725	0.0022	7.43e-09	519279	-0.0095	0.0076	0.2108	1030836	0.739014	FALSE	FALSE	30461373	TRUE	TRUE	TRUE	6.24619e-05	0.0959054
rs72901753		C	G	-0.014526	0.002142	1.23e-11	474718	-0.0143	0.0072	0.0474996	1030836	0.326884	TRUE	FALSE	76244283	TRUE	TRUE	TRUE	9.28551e-05	0.130333
rs72973711		T	A	-0.036483	0.003879	5.53e-21	518202	0.0037	0.0141	0.793699	1030836	0.06693	TRUE	FALSE	74072245	TRUE	TRUE	TRUE	0.000166244	0.254751
rs72978754		C	T	-0.025601	0.003899	5.38e-11	519285	0.0142	0.0131	0.2766	1030836	0.065785	FALSE	FALSE	138053203	TRUE	TRUE	TRUE	8.05596e-05	0.123697
rs73000965		A	T	0.029201	0.002076	6.63e-45	519286	-0.0038	0.0072	0.596499	1030836	0.315728	TRUE	FALSE	113982321	TRUE	TRUE	TRUE	0.00036844	0.565892
rs7322886		C	T	0.013244	0.001987	2.71e-11	519285	0.0172	0.0068	0.0115001	1030836	0.623891	FALSE	FALSE	50179454	TRUE	TRUE	TRUE	8.23172e-05	0.126396
rs738408		T	C	-0.01613	0.002355	7.74e-12	518344	-0.0099	0.008	0.2162	1030836	0.216873	FALSE	FALSE	44324730	TRUE	TRUE	TRUE	8.83764e-05	0.135454
rs74076327		C	T	-0.038703	0.004641	7.85e-17	519285	-0.0138	0.0182	0.4498	1030836	0.044994	FALSE	FALSE	56979431	TRUE	TRUE	TRUE	0.00012873	0.19767
rs7409459		T	C	0.013123	0.002231	4.15e-09	518197	0.0055	0.0081	0.4922	1030836	0.29703	FALSE	FALSE	7792199	TRUE	TRUE	TRUE	7.19173e-05	0.110194
rs7488780		C	G	-0.013665	0.002391	1.12e-08	519284	-0.0144	0.0083	0.0823797	1030836	0.204545	TRUE	FALSE	20579392	TRUE	TRUE	TRUE	6.0765e-05	0.0933007
rs7496362		G	C	0.017502	0.002017	4.26e-18	519287	0.0002	0.0069	0.972	1030836	0.366398	TRUE	FALSE	65758874	TRUE	TRUE	TRUE	0.000142225	0.218396
rs749780		A	C	0.018874	0.002179	4.94e-18	518203	-0.0005	0.0075	0.9467	1030836	0.731874	FALSE	FALSE	72699384	TRUE	TRUE	TRUE	0.000139808	0.214236
rs7502100		C	T	0.018716	0.002036	4.07e-20	519280	0.0104	0.007	0.1357	1030836	0.365944	FALSE	FALSE	36598626	TRUE	TRUE	TRUE	0.000162554	0.249615
rs75475627		G	C	0.033029	0.00369	3.76e-19	519287	0.0174	0.0127	0.1695	1030836	0.076758	TRUE	FALSE	54787592	TRUE	TRUE	TRUE	0.000154618	0.237429
rs7575465		A	G	-0.012733	0.001942	5.71e-11	518344	-0.0008	0.0068	0.9077	1030836	0.553396	FALSE	FALSE	27291661	TRUE	TRUE	TRUE	8.01401e-05	0.122829
rs7590263		T	C	0.01172	0.001946	1.76e-09	517888	-0.0016	0.0068	0.8167	1030836	0.496568	FALSE	FALSE	28645802	TRUE	TRUE	TRUE	6.8676e-05	0.105165
rs75974417		T	C	-0.016574	0.002361	2.32e-12	519280	-0.0101	0.0085	0.2335	1030836	0.211414	FALSE	FALSE	57063494	TRUE	TRUE	TRUE	9.15941e-05	0.14064
rs763362		G	A	0.015565	0.001962	2.23e-15	519288	-0.0052	0.0068	0.4453	1030836	0.398747	FALSE	FALSE	67531797	TRUE	TRUE	TRUE	0.000116167	0.178378
rs7639292		T	C	-0.022268	0.00257	4.83e-18	519283	0.0058	0.0091	0.524	1030836	0.169103	FALSE	FALSE	107295665	TRUE	TRUE	TRUE	0.000139345	0.213971
rs7658676		T	C	0.011122	0.002017	3.58e-08	516807	-0.0037	0.007	0.5993	1030836	0.353026	FALSE	FALSE	39603132	TRUE	TRUE	TRUE	5.65053e-05	0.0863457
rs76603681		A	G	0.040772	0.005573	2.65e-13	518346	-0.0116	0.0247	0.639699	1030836	0.03196	FALSE	FALSE	28496468	TRUE	TRUE	TRUE	0.000102862	0.157659
rs7679673		A	C	-0.023824	0.001977	2.15e-33	517887	0.0043	0.0067	0.5244	1030836	0.379766	FALSE	FALSE	106061534	TRUE	TRUE	TRUE	0.000267381	0.409526
rs76873475		A	C	-0.015119	0.002649	1.18e-08	519283	-0.0043	0.009	0.6324	1030836	0.155842	FALSE	FALSE	75829199	TRUE	TRUE	TRUE	6.01429e-05	0.0923452
rs7687658		G	A	0.011065	0.001937	1.14e-08	519282	-0.0065	0.0067	0.328	1030836	0.434196	FALSE	FALSE	88220509	TRUE	TRUE	TRUE	6.01568e-05	0.0923663
rs7705526		A	C	0.033578	0.002174	9.19e-54	470937	0.0136	0.0075	0.06948	1030836	0.327035	FALSE	FALSE	1285974	TRUE	TRUE	TRUE	0.00049628	0.691314
rs7776857		T	G	-0.014833	0.002034	3.16e-13	519283	-0.0118	0.007	0.0924698	1030836	0.657131	FALSE	FALSE	22754768	TRUE	TRUE	TRUE	9.91444e-05	0.152235
rs7777484		G	A	0.011681	0.001945	1.96e-09	518348	-0.0157	0.0067	0.0192199	1030836	0.420278	FALSE	FALSE	2814271	TRUE	TRUE	TRUE	6.64885e-05	0.101905
rs778732		T	C	0.026848	0.003111	6.53e-18	516807	-0.0132	0.0107	0.2164	1030836	0.107318	FALSE	FALSE	65822360	TRUE	TRUE	TRUE	0.000138109	0.211062
rs780142		G	T	0.012729	0.002159	3.84e-09	518204	-0.0044	0.0074	0.550201	1030836	0.274175	FALSE	FALSE	62797964	TRUE	TRUE	TRUE	6.44879e-05	0.0988112
rs7803075		G	A	-0.019268	0.002201	2.19e-18	516804	-0.0061	0.0077	0.4225	1030836	0.73519	FALSE	FALSE	130742066	TRUE	TRUE	TRUE	0.000144556	0.220915
rs7815046		C	A	-0.013143	0.002108	4.65e-10	519284	-0.0016	0.0073	0.8239	1030836	0.303314	FALSE	FALSE	87054885	TRUE	TRUE	TRUE	7.30043e-05	0.112095
rs7816785		T	C	-0.021221	0.001967	4.31e-27	519286	0.0124	0.0068	0.0681506	1030836	0.605849	FALSE	FALSE	56797418	TRUE	TRUE	TRUE	0.000215074	0.330285
rs7846314		T	A	0.063921	0.002458	4.7e-149	519288	0.0101	0.0085	0.2362	1030836	0.187341	TRUE	FALSE	61650831	TRUE	TRUE	TRUE	0.00124411	1.91252
rs7852409		G	C	0.017853	0.002386	7.62e-14	517264	-0.0005	0.0084	0.9518	1030836	0.76511	TRUE	FALSE	2621482	TRUE	TRUE	TRUE	0.000114562	0.175227
rs7866863		A	G	0.013079	0.002021	1e-10	519277	-0.0025	0.007	0.7201	1030836	0.341388	FALSE	FALSE	114657707	TRUE	TRUE	TRUE	7.69231e-05	0.118111
rs78813154		T	G	0.01872	0.002729	7.13e-12	519283	-0.0088	0.0095	0.3504	1030836	0.144465	FALSE	FALSE	5267002	TRUE	TRUE	TRUE	8.66248e-05	0.13301
rs789858		T	C	0.013974	0.001961	1.07e-12	519284	-0.0104	0.0068	0.1293	1030836	0.403723	FALSE	FALSE	194405966	TRUE	TRUE	TRUE	9.40163e-05	0.144361
rs7917772		A	G	0.016148	0.001992	5.41e-16	518346	-0.0108	0.0068	0.1112	1030836	0.631343	FALSE	FALSE	104487443	TRUE	TRUE	TRUE	0.000121382	0.186049
rs7934719		T	C	0.018084	0.001959	2.82e-20	519271	0.0147	0.0068	0.0304698	1030836	0.413488	FALSE	FALSE	108341864	TRUE	TRUE	TRUE	0.00015862	0.243569
rs7940176		T	C	-0.017177	0.002922	4.23e-09	517885	-0.0006	0.0102	0.9567	1030836	0.123632	FALSE	FALSE	122544054	TRUE	TRUE	TRUE	6.39355e-05	0.0979044
rs7947419		T	C	0.02247	0.004063	3.27e-08	519222	0.0086	0.0133	0.515901	1030836	0.059601	FALSE	FALSE	134006964	TRUE	TRUE	TRUE	5.65981e-05	0.0868919
rs796007		A	G	-0.02067	0.002211	9.41e-21	519281	0.0025	0.0076	0.7395	1030836	0.252821	FALSE	FALSE	86577541	TRUE	TRUE	TRUE	0.000161417	0.247868
rs796056		C	A	0.022344	0.001977	1.43e-29	518348	-0.0033	0.0069	0.6304	1030836	0.62431	FALSE	FALSE	101735276	TRUE	TRUE	TRUE	0.000234197	0.359008
rs7987258		A	G	-0.01133	0.002036	2.67e-08	517887	0.0071	0.007	0.3126	1030836	0.661585	FALSE	FALSE	49611122	TRUE	TRUE	TRUE	5.74811e-05	0.0880205
rs8030089		T	C	-0.01887	0.002426	7.79e-15	519286	-0.0024	0.0079	0.7603	1030836	0.195361	FALSE	FALSE	75290377	TRUE	TRUE	TRUE	0.000111947	0.171897
rs8079215		T	C	0.012121	0.002178	2.68e-08	517887	0.0054	0.0078	0.487401	1030836	0.721802	FALSE	FALSE	44064851	TRUE	TRUE	TRUE	5.90037e-05	0.0903522
rs8112528		A	G	-0.013833	0.002475	2.35e-08	517885	-0.0029	0.0085	0.732099	1030836	0.190498	FALSE	FALSE	39977173	TRUE	TRUE	TRUE	5.90162e-05	0.090371
rs820384		C	G	0.01193	0.002136	2.4e-08	518185	0.0063	0.0074	0.3908	1030836	0.663193	TRUE	FALSE	73755392	TRUE	TRUE	TRUE	6.35817e-05	0.097419
rs8705		A	G	-0.018333	0.002092	1.97e-18	516637	-0.0003	0.0078	0.9742	1030836	0.31676	FALSE	FALSE	128328913	TRUE	TRUE	TRUE	0.000145479	0.222253
rs915125		T	C	-0.017639	0.002142	1.92e-16	517887	-0.0146	0.0073	0.0472302	1030836	0.281985	FALSE	FALSE	82463376	TRUE	TRUE	TRUE	0.00012599	0.192942
rs9265980		A	G	0.057457	0.002514	1.62e-115	518205	-0.0078	0.0097	0.425	1030836	0.176601	FALSE	FALSE	31316045	TRUE	TRUE	TRUE	0.000960106	1.47244
rs9277764		A	G	0.023875	0.002928	3.68e-16	519282	0.006	0.0108	0.5818	1030836	0.121794	FALSE	FALSE	33095762	TRUE	TRUE	TRUE	0.000121938	0.187238
rs930232		A	G	0.021247	0.002045	2.91e-25	470568	-0.0134	0.0071	0.0594497	1030836	0.460333	FALSE	FALSE	1036018	TRUE	TRUE	TRUE	0.000224297	0.312114
rs9378212		T	C	0.059685	0.001926	1e-200	517198	-0.0028	0.0076	0.7141	1030836	0.469078	FALSE	FALSE	32445691	TRUE	TRUE	TRUE	0.00177434	2.71808
rs9390461		G	A	0.017735	0.001926	3.49e-20	519285	0.0032	0.0066	0.6293	1030836	0.538879	FALSE	FALSE	147701217	TRUE	TRUE	TRUE	0.000156314	0.240034
rs9402685		C	T	-0.033846	0.002214	1.05e-52	519285	-0.005	0.0075	0.502599	1030836	0.256024	FALSE	FALSE	135419688	TRUE	TRUE	TRUE	0.0004364	0.670316
rs9411293		G	C	-0.01398	0.002118	4.19e-11	475801	-0.0068	0.0072	0.3497	1030836	0.337095	TRUE	FALSE	139929015	TRUE	TRUE	TRUE	8.7347e-05	0.122881
rs9419387		A	G	-0.012402	0.001962	2.66e-10	517886	-0.0119	0.0069	0.0836604	1030836	0.405212	FALSE	FALSE	133758358	TRUE	TRUE	TRUE	7.41409e-05	0.113533
rs9508005		G	T	-0.019939	0.00356	2.18e-08	516030	-0.0042	0.0125	0.736	1030836	0.09447	FALSE	FALSE	28789794	TRUE	TRUE	TRUE	6.80195e-05	0.103785
rs9543219		T	C	0.012822	0.00195	5.06e-11	518342	0.0033	0.0067	0.628599	1030836	0.574059	FALSE	FALSE	73638478	TRUE	TRUE	TRUE	8.03984e-05	0.123225
rs9656395		G	A	-0.022836	0.003291	4.08e-12	519284	0.0016	0.0116	0.8902	1030836	0.095253	FALSE	FALSE	130575884	TRUE	TRUE	TRUE	8.98827e-05	0.138013
rs9804265		C	A	-0.04002	0.001997	2.79e-89	519285	-0.0117	0.0069	0.0916199	1030836	0.366957	FALSE	FALSE	25214050	TRUE	TRUE	TRUE	0.000744102	1.1433
rs981132		G	T	0.021149	0.002054	7.88e-25	517887	-0.0004	0.0071	0.9523	1030836	0.678258	FALSE	FALSE	50281539	TRUE	TRUE	TRUE	0.000195215	0.298972
rs9842724		C	T	-0.014286	0.00242	3.67e-09	519286	-0.0037	0.0084	0.6601	1030836	0.800478	FALSE	FALSE	63804761	TRUE	TRUE	TRUE	6.51916e-05	0.100098
rs9885207		C	T	0.016187	0.001953	1.22e-16	519285	0.0105	0.0068	0.1219	1030836	0.415999	FALSE	FALSE	173075213	TRUE	TRUE	TRUE	0.000127312	0.195492
rs9965539		A	G	0.031107	0.002856	1.35e-27	519277	0.0108	0.0097	0.2684	1030836	0.133702	FALSE	FALSE	41973779	TRUE	TRUE	TRUE	0.000224157	0.344229
rs9977672		A	G	-0.022323	0.002215	7.34e-24	519287	-0.014	0.0077	0.0689208	1030836	0.2588	FALSE	FALSE	40463283	TRUE	TRUE	TRUE	0.000191177	0.293579
rs9988894		G	C	0.014978	0.002075	5.52e-13	516450	0.0146	0.0073	0.04509	1030836	0.323507	TRUE	FALSE	12876944	TRUE	TRUE	TRUE	9.81939e-05	0.149952
																			0.0284369	43.3546

## Sheet: Sup Table 2. basophil
SNP	chr	effect_allele.exposure	other_allele.exposure	beta.exposure	se.exposure	pval.exposure	samplesize.exposure	beta.outcome	se.outcome	pval.outcome	samplesize.outcome	EAF	palindromic	ambiguous	pos	mr_keep.exposure	mr_keep.outcome	mr_keep	PVE	F statics
rs10006833	4	C	T	-0.015606	0.002521	6.22e-10	473997	0.0051	0.0082	0.5307	1030836	0.209061	FALSE	FALSE	9953097	TRUE	TRUE	TRUE	8.05433e-05	0.246244
rs10734121	11	A	G	-0.025432	0.002837	3.28e-19	471519	-0.0033	0.0098	0.7395	1030836	0.845295	FALSE	FALSE	89656239	TRUE	TRUE	TRUE	0.000169162	0.514518
rs10746147	12	G	A	-0.022399	0.003927	1.2e-08	472142	-0.0164	0.0118	0.1627	1030836	0.926163	FALSE	FALSE	80316758	TRUE	TRUE	TRUE	6.86197e-05	0.208966
rs10806232	6	T	A	-0.014739	0.002097	2.17e-12	473999	0.0002	0.0068	0.981	1030836	0.597775	TRUE	FALSE	82679060	TRUE	TRUE	TRUE	0.000104465	0.31939
rs10835333	11	G	A	0.014555	0.002161	1.68e-11	467933	0.0125	0.0069	0.0689398	1030836	0.349229	FALSE	FALSE	3957766	TRUE	TRUE	TRUE	9.62926e-05	0.290631
rs10844657	12	T	C	0.012373	0.002168	1.18e-08	473997	0.0023	0.0071	0.747901	1030836	0.339731	FALSE	FALSE	9893213	TRUE	TRUE	TRUE	6.86809e-05	0.209975
rs1086893	1	C	T	0.029865	0.002162	2.41e-43	473056	0.0062	0.0071	0.3756	1030836	0.343174	FALSE	FALSE	212563114	TRUE	TRUE	TRUE	0.000402087	1.22725
rs10883359	10	G	A	-0.01313	0.002268	7.3e-09	473062	0.0052	0.0073	0.4773	1030836	0.284616	FALSE	FALSE	101274033	TRUE	TRUE	TRUE	7.02034e-05	0.214206
rs11064881	12	A	G	-0.032268	0.003923	2.05e-16	473998	-0.0008	0.0135	0.9535	1030836	0.073509	FALSE	FALSE	120146925	TRUE	TRUE	TRUE	0.000141826	0.43363
rs11097787	4	T	C	-0.014501	0.002087	3.83e-12	473996	0.0016	0.0069	0.8165	1030836	0.402632	FALSE	FALSE	103407342	TRUE	TRUE	TRUE	0.000101152	0.309257
rs11121246	1	G	T	0.012743	0.002043	4.59e-10	473997	0.0067	0.0067	0.3144	1030836	0.502219	FALSE	FALSE	8917102	TRUE	TRUE	TRUE	8.11904e-05	0.248222
rs11158159	14	C	G	0.028179	0.002564	4.59e-28	472914	0.0071	0.0086	0.4097	1030836	0.769788	TRUE	FALSE	57857162	TRUE	TRUE	TRUE	0.000281436	0.858637
rs11187969	10	A	G	-0.016771	0.003058	4.24e-08	472601	0.0126	0.0098	0.1979	1030836	0.130137	FALSE	FALSE	96231169	TRUE	TRUE	TRUE	6.36795e-05	0.194109
rs112352373	5	G	C	-0.013924	0.002547	4.71e-08	473971	0.0083	0.0081	0.3075	1030836	0.203153	TRUE	FALSE	118687625	TRUE	TRUE	TRUE	6.27706e-05	0.191894
rs1128099	19	A	G	-0.014562	0.002268	1.41e-10	473994	-0.0001	0.0076	0.99	1030836	0.28544	FALSE	FALSE	18307468	TRUE	TRUE	TRUE	8.65019e-05	0.264461
rs11633707	15	A	G	0.012395	0.002136	6.66e-09	473059	-0.0136	0.0069	0.0484005	1030836	0.636389	FALSE	FALSE	69617688	TRUE	TRUE	TRUE	7.11022e-05	0.216947
rs11710737	3	G	A	0.01157	0.002065	2.15e-08	472602	0.0076	0.0067	0.2534	1030836	0.438906	FALSE	FALSE	107464170	TRUE	TRUE	TRUE	6.59332e-05	0.20098
rs11756802	6	A	T	-0.029351	0.004935	2.8e-09	474000	0.0026	0.0174	0.8797	1030836	0.048151	TRUE	FALSE	7170084	TRUE	TRUE	TRUE	7.89676e-05	0.241428
rs11772895	7	C	G	0.034127	0.0023	9.23e-50	471976	0.0028	0.0076	0.713099	1030836	0.277783	TRUE	FALSE	143081942	TRUE	TRUE	TRUE	0.000467304	1.42314
rs118013485	19	A	G	0.023734	0.004201	1.65e-08	473999	0.0086	0.0144	0.5488	1030836	0.066978	FALSE	FALSE	33726577	TRUE	TRUE	TRUE	7.04038e-05	0.215243
rs1186222	7	T	C	-0.022015	0.002077	3.21e-26	473057	0.0143	0.0068	0.0341602	1030836	0.461919	FALSE	FALSE	75247329	TRUE	TRUE	TRUE	0.000240924	0.735231
rs12075	1	A	G	0.027771	0.002071	6.02e-41	473058	0.0055	0.0068	0.4132	1030836	0.579533	FALSE	FALSE	159175354	TRUE	TRUE	TRUE	0.000375857	1.14716
rs12123922	1	A	G	-0.027772	0.002057	1.73e-41	473983	0.0012	0.0068	0.8638	1030836	0.440557	FALSE	FALSE	205140436	TRUE	TRUE	TRUE	0.000380191	1.16267
rs12143614	1	A	T	-0.023163	0.0032	4.72e-13	473957	0.0038	0.0107	0.720701	1030836	0.116955	TRUE	FALSE	150932696	TRUE	TRUE	TRUE	0.000110821	0.338792
rs12376511	9	C	T	-0.020682	0.002779	1.03e-13	473999	-0.0097	0.0092	0.2881	1030836	0.162947	FALSE	FALSE	22142756	TRUE	TRUE	TRUE	0.000116685	0.356753
rs12443468	15	G	A	0.014544	0.002451	3.04e-09	473996	0.0129	0.008	0.1053	1030836	0.225894	FALSE	FALSE	81888088	TRUE	TRUE	TRUE	7.3978e-05	0.22617
rs12447180	16	C	T	0.023452	0.002204	2.06e-26	467843	0.0193	0.0073	0.00861192	1030836	0.323627	FALSE	FALSE	88517722	TRUE	TRUE	TRUE	0.00024078	0.72669
rs12459419	19	T	C	-0.016693	0.002188	2.44e-14	473996	0.0072	0.0072	0.3175	1030836	0.322962	FALSE	FALSE	51728477	TRUE	TRUE	TRUE	0.000121861	0.372577
rs12497690	3	C	A	0.014579	0.002121	6.48e-12	473994	0.0081	0.0069	0.2423	1030836	0.371338	FALSE	FALSE	27795397	TRUE	TRUE	TRUE	9.92366e-05	0.303398
rs12921873	16	T	C	0.015838	0.002547	5.19e-10	472847	-0.0055	0.009	0.5389	1030836	0.210936	FALSE	FALSE	87933057	TRUE	TRUE	TRUE	8.35014e-05	0.254669
rs12941811	17	C	T	-0.046353	0.002071	7.71e-111	473990	-0.0143	0.0067	0.03422	1030836	0.578198	FALSE	FALSE	38159335	TRUE	TRUE	TRUE	0.00104802	3.20716
rs1295927	17	G	A	-0.024975	0.002055	5.83e-34	473058	-0.0194	0.0067	0.00354699	1030836	0.447843	FALSE	FALSE	57929535	TRUE	TRUE	TRUE	0.000308482	0.941462
rs13089722	3	A	G	-0.087989	0.0033	1.44e-156	473990	-0.0164	0.0103	0.112	1030836	0.107756	FALSE	FALSE	128306757	TRUE	TRUE	TRUE	0.00148872	4.55778
rs13267723	8	A	G	-0.014047	0.002437	8.46e-09	473997	-0.0138	0.0081	0.08745	1030836	0.231732	FALSE	FALSE	130672344	TRUE	TRUE	TRUE	7.0258e-05	0.214797
rs13386606	2	A	G	-0.011941	0.002131	2.15e-08	473997	-0.0117	0.0069	0.0881008	1030836	0.358085	FALSE	FALSE	8440572	TRUE	TRUE	TRUE	6.55504e-05	0.200403
rs13419763	2	T	C	0.016215	0.002066	4.43e-15	473058	-0.0067	0.0067	0.3187	1030836	0.562498	FALSE	FALSE	219134950	TRUE	TRUE	TRUE	0.000129409	0.394876
rs1427499	2	G	A	0.021037	0.002263	1.57e-20	470746	0.0134	0.0074	0.0679094	1030836	0.710264	FALSE	FALSE	145400317	TRUE	TRUE	TRUE	0.000182146	0.553108
rs149007767	7	T	C	0.026584	0.002887	3.48e-20	473998	-0.0018	0.0096	0.8507	1030836	0.162151	FALSE	FALSE	50370254	TRUE	TRUE	TRUE	0.000192024	0.587139
rs1537061	1	C	T	-0.025079	0.003425	2.55e-13	473992	0.0041	0.0109	0.7092	1030836	0.098713	FALSE	FALSE	87739219	TRUE	TRUE	TRUE	0.000111915	0.342163
rs1539174	10	G	C	0.046398	0.00241	1.51e-82	473996	0.0138	0.0079	0.0791808	1030836	0.237332	TRUE	FALSE	974870	TRUE	TRUE	TRUE	0.000779328	2.38429
rs1633768	9	T	C	-0.016647	0.002317	7.02e-13	471975	0.0004	0.0076	0.9548	1030836	0.275307	FALSE	FALSE	135879138	TRUE	TRUE	TRUE	0.000110579	0.336639
rs1669340	3	T	G	-0.033996	0.002785	3.09e-34	472917	0.0007	0.0088	0.94	1030836	0.839194	FALSE	FALSE	3198380	TRUE	TRUE	TRUE	0.000311925	0.95169
rs16923637	8	T	G	0.014168	0.002274	4.79e-10	473983	-0.0082	0.0077	0.2836	1030836	0.286039	FALSE	FALSE	59567885	TRUE	TRUE	TRUE	8.19873e-05	0.250652
rs16928084	11	G	A	-0.027734	0.003242	1.24e-17	473996	-0.0148	0.0108	0.1722	1030836	0.11345	FALSE	FALSE	2322954	TRUE	TRUE	TRUE	0.000154726	0.473075
rs16989483	20	C	T	-0.021088	0.002287	3.15e-20	471507	-0.0049	0.0082	0.5516	1030836	0.274125	FALSE	FALSE	43537200	TRUE	TRUE	TRUE	0.000176975	0.538271
rs17613339	1	T	C	-0.016822	0.003077	4.71e-08	472602	0.0019	0.01	0.8475	1030836	0.128384	FALSE	FALSE	118139540	TRUE	TRUE	TRUE	6.33317e-05	0.19305
rs17625587	1	A	G	0.01499	0.002328	1.25e-10	473983	0.0053	0.0076	0.4829	1030836	0.263625	FALSE	FALSE	198990494	TRUE	TRUE	TRUE	8.72406e-05	0.266713
rs17758695	18	T	C	-0.124742	0.006145	1.47e-91	473056	0.0006	0.0236	0.979	1030836	0.029551	FALSE	FALSE	60920854	TRUE	TRUE	TRUE	0.000892484	2.72537
rs1804999	1	G	A	0.011333	0.002053	3.48e-08	473996	-0.0129	0.0067	0.0531105	1030836	0.505883	FALSE	FALSE	156219450	TRUE	TRUE	TRUE	6.42096e-05	0.196303
rs182090955	7	A	G	-0.087651	0.010695	2.62e-16	472665	-0.016	0.0392	0.6829	1030836	0.009832	FALSE	FALSE	92239892	TRUE	TRUE	TRUE	0.000149587	0.456077
rs2007774	19	A	T	0.016484	0.002349	2.36e-12	471908	0.0004	0.0081	0.9635	1030836	0.277568	TRUE	FALSE	5813244	TRUE	TRUE	TRUE	0.000108974	0.331704
rs2028900	2	T	C	-0.01396	0.002059	1.25e-11	472602	0.0058	0.0066	0.3811	1030836	0.449306	FALSE	FALSE	85767735	TRUE	TRUE	TRUE	9.64392e-05	0.293979
rs2070596	15	A	T	0.022675	0.002529	3.3e-19	472910	0.0104	0.0084	0.2149	1030836	0.211403	TRUE	FALSE	50545159	TRUE	TRUE	TRUE	0.000171432	0.52296
rs2089979	3	G	A	-0.013908	0.002084	2.59e-11	472599	-0.0087	0.0068	0.1976	1030836	0.415685	FALSE	FALSE	196501413	TRUE	TRUE	TRUE	9.3966e-05	0.286437
rs2118140	12	G	A	0.018347	0.002052	4.03e-19	473990	-0.0091	0.0066	0.1705	1030836	0.528383	FALSE	FALSE	66698461	TRUE	TRUE	TRUE	0.000167764	0.512939
rs2158799	7	G	C	0.014086	0.00211	2.57e-11	473997	0.0068	0.0076	0.3706	1030836	0.609605	TRUE	FALSE	28277107	TRUE	TRUE	TRUE	9.44405e-05	0.288735
rs2229092	6	C	A	0.025697	0.004247	1.48e-09	472567	0.0083	0.0149	0.5782	1030836	0.062139	FALSE	FALSE	31540757	TRUE	TRUE	TRUE	7.69658e-05	0.234595
rs2239635	14	C	G	0.034388	0.002255	1.89e-52	473995	0.0108	0.0073	0.1405	1030836	0.70425	TRUE	FALSE	23588731	TRUE	TRUE	TRUE	0.000492601	1.50664
rs2271352	5	C	G	0.042265	0.00247	1.44e-65	473993	0.0083	0.0081	0.3029	1030836	0.225593	TRUE	FALSE	126091428	TRUE	TRUE	TRUE	0.000624147	1.90922
rs2273770	9	T	C	0.011659	0.002124	4.16e-08	457734	-0.0003	0.0067	0.97	1030836	0.398729	FALSE	FALSE	77755469	TRUE	TRUE	TRUE	6.51779e-05	0.192425
rs2276066	11	G	A	0.013903	0.002145	9.38e-11	472597	-0.0132	0.007	0.0593103	1030836	0.648326	FALSE	FALSE	70007311	TRUE	TRUE	TRUE	8.81416e-05	0.26868
rs2286599	12	A	G	0.023189	0.003001	1.15e-14	469154	0.0037	0.0102	0.716401	1030836	0.141728	FALSE	FALSE	6499533	TRUE	TRUE	TRUE	0.00013082	0.395887
rs2289511	14	A	G	-0.016386	0.002078	3.3e-15	473058	0.0054	0.0068	0.4298	1030836	0.582293	FALSE	FALSE	88454910	TRUE	TRUE	TRUE	0.000130614	0.398552
rs2294199	22	C	T	-0.016318	0.00205	1.81e-15	473999	-0.0001	0.0067	0.9869	1030836	0.470274	FALSE	FALSE	45631165	TRUE	TRUE	TRUE	0.000132668	0.405627
rs2524079	6	A	G	0.031209	0.002077	5.46e-51	472890	-0.0104	0.0072	0.1478	1030836	0.419059	FALSE	FALSE	31242174	TRUE	TRUE	TRUE	0.000474239	1.44707
rs2594836	5	A	G	-0.017777	0.002319	1.87e-14	474000	0.0134	0.0076	0.0802509	1030836	0.722276	FALSE	FALSE	173205318	TRUE	TRUE	TRUE	0.000126784	0.387634
rs2606724	11	A	G	0.015734	0.002124	1.33e-13	473993	0.0065	0.0068	0.3365	1030836	0.453028	FALSE	FALSE	113957880	TRUE	TRUE	TRUE	0.000122687	0.375102
rs2607278	19	T	C	0.022731	0.002225	1.79e-24	472910	-0.0066	0.0073	0.3663	1030836	0.306108	FALSE	FALSE	16568197	TRUE	TRUE	TRUE	0.0002195	0.669626
rs2738104	8	A	G	0.018357	0.00218	4.01e-17	472911	-0.0009	0.0069	0.9008	1030836	0.67231	FALSE	FALSE	6792257	TRUE	TRUE	TRUE	0.000148479	0.452934
rs2805921	10	A	G	0.012974	0.002377	4.92e-08	473996	0.0056	0.0077	0.4654	1030836	0.247972	FALSE	FALSE	70847549	TRUE	TRUE	TRUE	6.2779e-05	0.191929
rs2811708	9	T	G	-0.017265	0.00233	1.32e-13	472914	-0.0093	0.0075	0.2147	1030836	0.266088	FALSE	FALSE	21973422	TRUE	TRUE	TRUE	0.000116421	0.355132
rs2834670	21	G	A	0.028259	0.003218	1.69e-18	472917	-0.0083	0.01	0.408	1030836	0.17203	FALSE	FALSE	36280376	TRUE	TRUE	TRUE	0.00022749	0.694019
rs2836241	21	C	T	0.013945	0.002086	2.37e-11	474001	-0.0051	0.0068	0.4526	1030836	0.404821	FALSE	FALSE	39621213	TRUE	TRUE	TRUE	9.37082e-05	0.286499
rs2860773	2	T	G	0.019124	0.002085	5.03e-20	472598	0.0018	0.0068	0.795	1030836	0.407715	FALSE	FALSE	65665641	TRUE	TRUE	TRUE	0.000176634	0.538479
rs28647824	4	A	C	-0.017508	0.002312	3.84e-14	473997	-0.0049	0.0075	0.5112	1030836	0.267348	FALSE	FALSE	83585062	TRUE	TRUE	TRUE	0.000120082	0.367139
rs2959356	18	G	A	0.014017	0.002241	4.14e-10	472600	-0.0036	0.0074	0.6237	1030836	0.298096	FALSE	FALSE	23590203	TRUE	TRUE	TRUE	8.22193e-05	0.250627
rs2967595	19	T	C	-0.026046	0.00277	5.59e-21	473039	-0.0134	0.0092	0.1426	1030836	0.167857	FALSE	FALSE	8566299	TRUE	TRUE	TRUE	0.000189518	0.578301
rs2977799	8	G	A	0.027476	0.002057	1.17e-40	473057	0.0065	0.0068	0.3409	1030836	0.50924	FALSE	FALSE	6696927	TRUE	TRUE	TRUE	0.000377336	1.15168
rs3071	10	C	A	-0.01635	0.002239	2.95e-13	473996	-0.0027	0.0073	0.709601	1030836	0.298273	FALSE	FALSE	102114463	TRUE	TRUE	TRUE	0.000111905	0.342134
rs310631	20	A	C	0.012281	0.002091	4.42e-09	471507	-0.0117	0.0071	0.0966296	1030836	0.411889	FALSE	FALSE	62196253	TRUE	TRUE	TRUE	7.30696e-05	0.222219
rs3181077	3	T	C	-0.037064	0.00228	2.23e-59	473997	-0.018	0.0075	0.0165798	1030836	0.718492	FALSE	FALSE	46250652	TRUE	TRUE	TRUE	0.000555709	1.69977
rs3184504	12	C	T	-0.02822	0.002051	5.08e-43	471515	-0.0038	0.0067	0.5721	1030836	0.518576	FALSE	FALSE	111884608	TRUE	TRUE	TRUE	0.000397635	1.2097
rs34158728	19	A	G	0.094813	0.006172	3.24e-53	473996	0.0248	0.0209	0.2365	1030836	0.028263	FALSE	FALSE	38903032	TRUE	TRUE	TRUE	0.000493779	1.51024
rs34288539	22	T	C	-0.015157	0.002317	6.34e-11	472911	-0.009	0.0079	0.2497	1030836	0.273948	FALSE	FALSE	24642009	TRUE	TRUE	TRUE	9.13887e-05	0.278764
rs34377578	10	C	A	0.013372	0.002363	1.56e-08	473062	-0.0026	0.008	0.7474	1030836	0.251754	FALSE	FALSE	104336426	TRUE	TRUE	TRUE	6.73664e-05	0.205549
rs34500	5	A	G	-0.026288	0.003721	1.67e-12	472911	0.0025	0.0128	0.8464	1030836	0.084024	FALSE	FALSE	98294885	TRUE	TRUE	TRUE	0.000106373	0.324476
rs34780507	22	G	A	0.03512	0.004154	2.96e-17	473057	0.0092	0.0143	0.518601	1030836	0.065683	FALSE	FALSE	41405753	TRUE	TRUE	TRUE	0.000151386	0.461945
rs34850939	3	A	G	0.013806	0.002243	7.75e-10	473986	-0.0074	0.0071	0.2968	1030836	0.349046	FALSE	FALSE	47063910	TRUE	TRUE	TRUE	8.66161e-05	0.264806
rs35045014	6	A	C	-0.011383	0.002069	3.87e-08	473993	-0.0064	0.007	0.3544	1030836	0.455669	FALSE	FALSE	107432157	TRUE	TRUE	TRUE	6.42771e-05	0.196508
rs377763	6	A	C	-0.027298	0.002499	9.38e-28	471514	0.0058	0.0092	0.5256	1030836	0.214238	FALSE	FALSE	32199144	TRUE	TRUE	TRUE	0.000250888	0.763145
rs3781452	10	T	C	0.019847	0.002131	1.34e-20	472140	0.0161	0.0069	0.0187098	1030836	0.632095	FALSE	FALSE	126355129	TRUE	TRUE	TRUE	0.000183205	0.557973
rs3857286	5	T	C	-0.012282	0.002235	3.97e-08	472908	-0.0043	0.0073	0.5547	1030836	0.695123	FALSE	FALSE	54863190	TRUE	TRUE	TRUE	6.39373e-05	0.195022
rs4060971	1	T	C	-0.02066	0.002069	1.85e-23	473994	-0.0067	0.0067	0.3148	1030836	0.551092	FALSE	FALSE	21506930	TRUE	TRUE	TRUE	0.000211189	0.645746
rs4324460	3	G	T	0.024167	0.002509	6.15e-22	472560	-0.0014	0.0085	0.8667	1030836	0.218923	FALSE	FALSE	3120542	TRUE	TRUE	TRUE	0.000199738	0.608877
rs4475963	12	G	T	-0.013524	0.002127	2.11e-10	472603	0.0048	0.0069	0.4854	1030836	0.370213	FALSE	FALSE	129302255	TRUE	TRUE	TRUE	8.52876e-05	0.259982
rs4602187	2	T	C	0.014094	0.002227	2.53e-10	472600	0.0003	0.0071	0.9714	1030836	0.683135	FALSE	FALSE	181834018	TRUE	TRUE	TRUE	8.59962e-05	0.262141
rs4705908	5	A	G	-0.01166	0.002089	2.43e-08	472911	-0.0075	0.0068	0.2703	1030836	0.419818	FALSE	FALSE	131347520	TRUE	TRUE	TRUE	6.62296e-05	0.202016
rs4763817	12	T	C	0.013462	0.002359	1.18e-08	474000	-0.0144	0.0077	0.0611505	1030836	0.738634	FALSE	FALSE	12481296	TRUE	TRUE	TRUE	6.99725e-05	0.213925
rs4876400	8	G	A	-0.017086	0.002111	6e-16	473992	-0.0013	0.0069	0.8506	1030836	0.626316	FALSE	FALSE	119114110	TRUE	TRUE	TRUE	0.00013665	0.417796
rs4911102	20	T	C	-0.021694	0.00244	6.46e-19	473058	-0.0079	0.0078	0.3149	1030836	0.234267	FALSE	FALSE	31179500	TRUE	TRUE	TRUE	0.000168849	0.515241
rs4912807	5	C	G	0.012874	0.002107	1.02e-09	472913	-0.0138	0.0068	0.04385	1030836	0.617494	TRUE	FALSE	141519296	TRUE	TRUE	TRUE	7.82939e-05	0.238819
rs4941839	13	A	G	-0.013376	0.002291	5.43e-09	471973	-0.0004	0.0075	0.9542	1030836	0.714109	FALSE	FALSE	37025916	TRUE	TRUE	TRUE	7.30546e-05	0.222393
rs55690609	8	A	G	-0.03494	0.0022	8.93e-57	473967	0.0052	0.0071	0.4618	1030836	0.322693	FALSE	FALSE	6902043	TRUE	TRUE	TRUE	0.000533643	1.63214
rs561102	18	T	C	-0.01406	0.002162	8.12e-11	471517	-0.0065	0.007	0.3513	1030836	0.65494	FALSE	FALSE	9851388	TRUE	TRUE	TRUE	8.93505e-05	0.271742
rs56179563	7	A	G	0.014617	0.002124	6.1e-12	473989	-0.012	0.0071	0.0916896	1030836	0.389066	FALSE	FALSE	129685597	TRUE	TRUE	TRUE	0.00010157	0.310529
rs56388170	7	T	G	0.031399	0.002277	3.34e-43	472911	-0.0032	0.0075	0.6648	1030836	0.293002	FALSE	FALSE	28724374	TRUE	TRUE	TRUE	0.000408461	1.24633
rs56406125	4	T	G	-0.034946	0.002607	6.04e-41	473999	-0.005	0.0083	0.5423	1030836	0.190072	FALSE	FALSE	87940205	TRUE	TRUE	TRUE	0.000376001	1.14989
rs59107033	3	T	C	-0.013992	0.002451	1.17e-08	473055	-0.0165	0.008	0.0380496	1030836	0.224774	FALSE	FALSE	123105643	TRUE	TRUE	TRUE	6.82282e-05	0.208176
rs602229	18	C	G	0.012728	0.002221	1.03e-08	472915	0.0051	0.0072	0.4779	1030836	0.692937	TRUE	FALSE	51789396	TRUE	TRUE	TRUE	6.894e-05	0.210286
rs6029234	20	C	G	0.012547	0.002122	3.46e-09	472912	0.0019	0.0069	0.7807	1030836	0.625866	TRUE	FALSE	39259278	TRUE	TRUE	TRUE	7.37256e-05	0.224883
rs6045612	20	T	C	-0.016734	0.00233	7.18e-13	473999	-0.0157	0.0075	0.0359402	1030836	0.26377	FALSE	FALSE	1931001	TRUE	TRUE	TRUE	0.00010876	0.332521
rs6091176	20	T	C	0.01369	0.002337	4.8e-09	473996	-0.0053	0.0076	0.4895	1030836	0.261115	FALSE	FALSE	49150510	TRUE	TRUE	TRUE	7.23179e-05	0.221094
rs62021606	15	G	T	-0.03429	0.004663	2e-13	473997	0.0103	0.0148	0.4834	1030836	0.050595	FALSE	FALSE	64548734	TRUE	TRUE	TRUE	0.00011296	0.345362
rs62105478	2	A	G	-0.031667	0.004658	1.09e-11	473060	-0.0096	0.0161	0.5483	1030836	0.051684	FALSE	FALSE	8735869	TRUE	TRUE	TRUE	9.82999e-05	0.299942
rs62160676	2	C	T	-0.016626	0.002285	3.57e-13	471969	0.0028	0.0088	0.7558	1030836	0.296123	FALSE	FALSE	112167931	TRUE	TRUE	TRUE	0.000115232	0.350803
rs6421984	11	C	T	0.018366	0.002068	6.97e-19	465819	-0.004	0.0073	0.5864	1030836	0.514051	FALSE	FALSE	305619	TRUE	TRUE	TRUE	0.000168522	0.506372
rs6543144	2	G	A	0.013669	0.002219	7.43e-10	473059	-0.0092	0.0072	0.2014	1030836	0.312924	FALSE	FALSE	103092575	TRUE	TRUE	TRUE	8.03428e-05	0.245145
rs6557615	8	A	G	-0.018779	0.002208	1.9e-17	472916	0.0051	0.0072	0.4741	1030836	0.681024	FALSE	FALSE	22940647	TRUE	TRUE	TRUE	0.000153213	0.467381
rs67175901	15	T	C	0.026075	0.003356	8.24e-15	458198	0.0071	0.0109	0.517201	1030836	0.108202	FALSE	FALSE	101748227	TRUE	TRUE	TRUE	0.000131214	0.387803
rs6734238	2	G	A	0.012064	0.002085	7.37e-09	472600	0.0008	0.0068	0.9036	1030836	0.402301	FALSE	FALSE	113841030	TRUE	TRUE	TRUE	6.99917e-05	0.213351
rs6780544	3	A	G	-0.016363	0.00211	9.32e-15	474000	-0.0027	0.0068	0.697301	1030836	0.62255	FALSE	FALSE	187424334	TRUE	TRUE	TRUE	0.000125832	0.384723
rs6927569	6	C	T	0.021693	0.002051	4.22e-26	473998	-0.0055	0.0066	0.4101	1030836	0.523015	FALSE	FALSE	109621494	TRUE	TRUE	TRUE	0.000234795	0.717946
rs695113	11	T	C	0.01697	0.002242	3.93e-14	472598	0.0068	0.0072	0.3459	1030836	0.696269	FALSE	FALSE	128562098	TRUE	TRUE	TRUE	0.000121804	0.371304
rs7044519	9	G	T	0.016724	0.002799	2.37e-09	472600	-0.0096	0.0093	0.3006	1030836	0.16139	FALSE	FALSE	82233842	TRUE	TRUE	TRUE	7.57089e-05	0.23078
rs7078507	10	G	A	-0.016071	0.002107	2.54e-14	471518	0.0117	0.0069	0.08952	1030836	0.609239	FALSE	FALSE	77140864	TRUE	TRUE	TRUE	0.000122974	0.374017
rs71391089	16	T	G	0.015904	0.002723	5.34e-09	473977	-0.0041	0.0094	0.6607	1030836	0.170388	FALSE	FALSE	74523273	TRUE	TRUE	TRUE	7.15084e-05	0.21861
rs7196129	16	C	T	0.016801	0.002081	7.19e-16	473980	-0.0044	0.0068	0.5112	1030836	0.529408	FALSE	FALSE	30471109	TRUE	TRUE	TRUE	0.000140649	0.430013
rs7250849	19	T	G	0.021532	0.003328	1.01e-10	472600	-0.0009	0.0108	0.935	1030836	0.107192	FALSE	FALSE	52158316	TRUE	TRUE	TRUE	8.874e-05	0.270506
rs7253094	19	C	G	-0.015638	0.002267	5.51e-12	436632	-0.0023	0.0071	0.7502	1030836	0.671446	TRUE	FALSE	40223884	TRUE	TRUE	TRUE	0.000107897	0.303869
rs72697295	14	C	G	-0.017529	0.002694	8e-11	472914	-0.0193	0.0091	0.0333304	1030836	0.180908	TRUE	FALSE	93069980	TRUE	TRUE	TRUE	9.10615e-05	0.277768
rs72721631	14	A	C	-0.019316	0.002422	1.6e-15	473994	-0.0173	0.0081	0.0335598	1030836	0.237093	FALSE	FALSE	75807762	TRUE	TRUE	TRUE	0.000134975	0.412678
rs7285377	22	T	G	0.014495	0.002273	1.86e-10	472600	0.0073	0.0074	0.3197	1030836	0.284156	FALSE	FALSE	19987202	TRUE	TRUE	TRUE	8.54755e-05	0.260554
rs73110111	20	G	A	-0.037409	0.006689	2.29e-08	473999	0.0097	0.0238	0.6842	1030836	0.026813	FALSE	FALSE	31267270	TRUE	TRUE	TRUE	7.30338e-05	0.223284
rs73987603	2	A	G	0.024035	0.002752	2.64e-18	473061	-0.0033	0.0088	0.706	1030836	0.166369	FALSE	FALSE	213844822	TRUE	TRUE	TRUE	0.000160238	0.488963
rs7420	17	T	C	-0.01315	0.002061	1.81e-10	471519	-0.0116	0.0067	0.0827999	1030836	0.53772	FALSE	FALSE	72765215	TRUE	TRUE	TRUE	8.59692e-05	0.261459
rs742631	11	T	C	-0.01662	0.002297	4.83e-13	471978	0.0112	0.0073	0.1258	1030836	0.28374	FALSE	FALSE	32077472	TRUE	TRUE	TRUE	0.000112275	0.341805
rs74524365	7	T	A	0.022709	0.004011	1.54e-08	473998	-0.0028	0.013	0.8305	1030836	0.070312	TRUE	FALSE	80249950	TRUE	TRUE	TRUE	6.74206e-05	0.206122
rs74535412	3	A	G	0.038458	0.005749	2.31e-11	472141	-0.0011	0.0197	0.9564	1030836	0.034635	FALSE	FALSE	128297689	TRUE	TRUE	TRUE	9.89032e-05	0.301196
rs748113	10	C	T	-0.011699	0.002089	2.19e-08	471976	-0.0081	0.0072	0.2583	1030836	0.436133	FALSE	FALSE	73508791	TRUE	TRUE	TRUE	6.73167e-05	0.204926
rs7496362	15	G	C	-0.012695	0.002133	2.71e-09	474000	0.0002	0.0069	0.972	1030836	0.365764	TRUE	FALSE	65758874	TRUE	TRUE	TRUE	7.47734e-05	0.228604
rs7503461	17	T	C	-0.01342	0.002193	9.6e-10	473992	0.0049	0.0071	0.490999	1030836	0.318513	FALSE	FALSE	2883320	TRUE	TRUE	TRUE	7.81843e-05	0.239029
rs7515985	1	G	A	0.013605	0.002078	6.05e-11	473997	-0.0069	0.0068	0.3159	1030836	0.415798	FALSE	FALSE	28997021	TRUE	TRUE	TRUE	8.99234e-05	0.274924
rs7573465	2	T	G	0.015498	0.002064	6.26e-14	473058	0.0028	0.0067	0.6784	1030836	0.556148	FALSE	FALSE	182315885	TRUE	TRUE	TRUE	0.00011858	0.361827
rs76427287	19	C	T	-0.028841	0.002472	2.07e-31	461318	0.0014	0.0087	0.8711	1030836	0.254032	FALSE	FALSE	837190	TRUE	TRUE	TRUE	0.000315253	0.938249
rs7684939	4	A	G	-0.011854	0.002048	7.35e-09	473062	-0.0096	0.0067	0.1506	1030836	0.488692	FALSE	FALSE	55509189	TRUE	TRUE	TRUE	7.02227e-05	0.214265
rs7819602	8	G	C	0.016196	0.002115	1.98e-14	472915	0.0089	0.0069	0.1993	1030836	0.612901	TRUE	FALSE	10726842	TRUE	TRUE	TRUE	0.000124468	0.379682
rs7832357	8	G	A	-0.015431	0.002158	8.9e-13	473062	-0.0086	0.007	0.2193	1030836	0.342269	FALSE	FALSE	126516197	TRUE	TRUE	TRUE	0.00010721	0.327133
rs78744187	19	T	C	-0.130213	0.003757	1e-200	473058	-0.0021	0.0128	0.8721	1030836	0.081739	FALSE	FALSE	33754548	TRUE	TRUE	TRUE	0.00254527	7.78539
rs8113682	19	G	T	-0.021612	0.002364	6.41e-20	473995	0.0144	0.0078	0.0628203	1030836	0.747423	FALSE	FALSE	19743730	TRUE	TRUE	TRUE	0.000176352	0.539207
rs8178414	17	T	C	0.073906	0.00909	4.48e-16	473539	0.0127	0.0296	0.667999	1030836	0.012939	FALSE	FALSE	56345363	TRUE	TRUE	TRUE	0.000139519	0.426163
rs905670	6	A	G	-0.014307	0.002142	2.49e-11	473996	-0.0011	0.007	0.8769	1030836	0.350304	FALSE	FALSE	90958502	TRUE	TRUE	TRUE	9.31714e-05	0.284854
rs915125	6	T	C	-0.029254	0.002288	2.18e-37	472601	-0.0146	0.0073	0.0472302	1030836	0.281093	FALSE	FALSE	82463376	TRUE	TRUE	TRUE	0.000345878	1.05461
rs9274351	6	A	T	0.019736	0.002822	2.79e-12	464346	0.0017	0.01	0.8677	1030836	0.196595	TRUE	FALSE	32632425	TRUE	TRUE	TRUE	0.000123043	0.36853
rs9376098	6	A	T	0.023167	0.002147	4.15e-27	473987	-0.0074	0.007	0.287	1030836	0.349186	TRUE	FALSE	135499460	TRUE	TRUE	TRUE	0.00024394	0.745901
rs9928015	16	T	G	-0.014985	0.002233	2.01e-11	472583	-0.0021	0.0071	0.764401	1030836	0.302009	FALSE	FALSE	57570561	TRUE	TRUE	TRUE	9.46702e-05	0.288574
																			0.0294677	89.8992

## Sheet: Sup Table 3. lymphocyte
SNP	chr	effect_allele.exposure	other_allele.exposure	beta.exposure	se.exposure	pval.exposure	samplesize.exposure	beta.outcome	se.outcome	pval.outcome	samplesize.outcome	EAF	palindromic	ambiguous	pos	mr_keep.exposure	mr_keep.outcome	mr_keep	PVE	F statics
rs1000329	19	T	C	-0.082387	0.002111	1e-200	478964	0.0071	0.0073	0.3306	1030836	0.676463	FALSE	FALSE	16449517	TRUE	TRUE	TRUE	0.00297109	4.07497
rs1002607	9	C	T	-0.012987	0.001934	1.93e-11	523523	-0.0003	0.0068	0.9614	1030836	0.592852	FALSE	FALSE	113858933	TRUE	TRUE	TRUE	8.14228e-05	0.121719
rs10027415	4	T	C	-0.016333	0.001366	6.33e-33	523843	0.0116	0.0067	0.0837703	1030836	0.529463	FALSE	FALSE	80898027	TRUE	TRUE	TRUE	0.00013292	0.198834
rs10076701	5	C	T	-0.022827	0.001907	5.52e-33	523841	-0.0043	0.0067	0.5164	1030836	0.55724	FALSE	FALSE	131596419	TRUE	TRUE	TRUE	0.000257121	0.384672
rs10107362	8	G	C	0.012837	0.001975	8.36e-11	524737	0.002	0.007	0.7734	1030836	0.360574	TRUE	FALSE	130986984	TRUE	TRUE	TRUE	7.59874e-05	0.113856
rs10109370	8	A	C	-0.018902	0.002227	2.26e-17	524920	0.003	0.0078	0.702301	1030836	0.238495	FALSE	FALSE	72909349	TRUE	TRUE	TRUE	0.000129777	0.194531
rs10145277	14	A	T	-0.014861	0.001956	3.19e-14	524916	0.0112	0.0068	0.0988804	1030836	0.624665	TRUE	FALSE	99793449	TRUE	TRUE	TRUE	0.00010356	0.155227
rs10174056	2	A	T	0.013981	0.001942	6.38e-13	523981	0.0065	0.0068	0.3404	1030836	0.384429	TRUE	FALSE	162972370	TRUE	TRUE	TRUE	9.25126e-05	0.13842
rs10179705	2	A	G	-0.021301	0.002079	1.29e-24	522902	-0.0002	0.0073	0.978	1030836	0.294374	FALSE	FALSE	188315234	TRUE	TRUE	TRUE	0.000188497	0.281479
rs10206961	2	T	C	-0.01062	0.001917	3.1e-08	523518	0.0016	0.0068	0.8078	1030836	0.418223	FALSE	FALSE	85814984	TRUE	TRUE	TRUE	5.48837e-05	0.0820426
rs10212190	3	T	A	-0.011822	0.001948	1.32e-09	524918	0.0086	0.0068	0.2089	1030836	0.379385	TRUE	FALSE	186731157	TRUE	TRUE	TRUE	6.58134e-05	0.0986452
rs10230506	7	A	T	0.021153	0.002584	2.86e-16	524920	-0.0119	0.0092	0.1933	1030836	0.1609	TRUE	FALSE	92471518	TRUE	TRUE	TRUE	0.000120821	0.181105
rs1043996	19	A	G	0.013372	0.002139	4.21e-10	522444	0.002	0.0076	0.791099	1030836	0.716638	FALSE	FALSE	15295134	TRUE	TRUE	TRUE	7.26213e-05	0.108337
rs10466905	12	A	G	0.061958	0.00246	7.1e-140	524918	0.0008	0.0088	0.9277	1030836	0.190033	FALSE	FALSE	6502832	TRUE	TRUE	TRUE	0.00118174	1.77324
rs10480003	7	G	A	-0.013338	0.00193	4.97e-12	524905	0.0062	0.0067	0.358	1030836	0.44679	FALSE	FALSE	2761153	TRUE	TRUE	TRUE	8.79437e-05	0.131815
rs10494783	1	A	G	-0.054095	0.004268	8.95e-37	523521	0.0115	0.0143	0.4213	1030836	0.051764	FALSE	FALSE	198663661	TRUE	TRUE	TRUE	0.000287269	0.429525
rs10503147	8	T	C	0.02071	0.003362	7.48e-10	520682	0.0082	0.0128	0.5218	1030836	0.088907	FALSE	FALSE	421777	TRUE	TRUE	TRUE	6.94846e-05	0.103307
rs1050979	6	G	A	0.024519	0.001898	3.97e-38	521152	-0.0057	0.0067	0.3965	1030836	0.525212	FALSE	FALSE	410417	TRUE	TRUE	TRUE	0.000299826	0.446276
rs10761129	9	T	C	0.011391	0.002015	1.62e-08	523517	-0.0112	0.0072	0.1183	1030836	0.669401	FALSE	FALSE	94486321	TRUE	TRUE	TRUE	5.74304e-05	0.0858495
rs10762264	10	A	G	-0.020403	0.002032	1.06e-23	524922	-0.0024	0.0071	0.7335	1030836	0.680729	FALSE	FALSE	70976833	TRUE	TRUE	TRUE	0.000180947	0.271248
rs10774624	12	A	G	-0.087786	0.001917	1e-200	523841	-0.0035	0.0069	0.6158	1030836	0.514001	FALSE	FALSE	111833788	TRUE	TRUE	TRUE	0.00385017	5.7809
rs10783340	12	G	A	-0.011915	0.001964	1.34e-09	524892	0.0006	0.007	0.9276	1030836	0.639354	FALSE	FALSE	50559128	TRUE	TRUE	TRUE	6.54697e-05	0.0981252
rs10814138	9	A	C	-0.013683	0.00205	2.55e-11	523521	-0.0039	0.0073	0.591701	1030836	0.313929	FALSE	FALSE	34723035	TRUE	TRUE	TRUE	8.06479e-05	0.12056
rs10823631	10	G	A	-0.017011	0.002013	3.11e-17	524920	0.0078	0.007	0.268	1030836	0.325475	FALSE	FALSE	72625741	TRUE	TRUE	TRUE	0.000127059	0.190456
rs10828725	10	T	G	-0.032062	0.001968	1.29e-59	524920	-0.0112	0.0069	0.1082	1030836	0.366094	FALSE	FALSE	25218243	TRUE	TRUE	TRUE	0.000477121	0.715436
rs10838634	11	G	A	-0.026107	0.003192	3e-16	523844	0.0114	0.0114	0.3185	1030836	0.901514	FALSE	FALSE	46929954	TRUE	TRUE	TRUE	0.000121029	0.181045
rs10865331	2	G	A	0.013177	0.002022	7.38e-11	480043	-0.0078	0.0068	0.2536	1030836	0.625008	FALSE	FALSE	62551472	TRUE	TRUE	TRUE	8.13899e-05	0.111558
rs10875371	1	T	C	-0.020825	0.001927	3.37e-27	524906	-0.0013	0.0068	0.8472	1030836	0.417813	FALSE	FALSE	101762529	TRUE	TRUE	TRUE	0.000210982	0.316271
rs10932018	2	A	G	-0.0146	0.002118	5.65e-12	523983	-0.0023	0.0075	0.757201	1030836	0.729687	FALSE	FALSE	204627407	TRUE	TRUE	TRUE	8.4089e-05	0.125815
rs10956401	8	A	G	-0.025338	0.001992	5.05e-37	523982	-0.0041	0.007	0.5597	1030836	0.345058	FALSE	FALSE	129002419	TRUE	TRUE	TRUE	0.000290181	0.434263
rs10985915	9	G	A	-0.022597	0.003015	6.9e-14	524920	-0.0086	0.0108	0.4241	1030836	0.110633	FALSE	FALSE	126018715	TRUE	TRUE	TRUE	0.000100484	0.150618
rs10986338	9	A	G	-0.011609	0.002008	7.6e-09	523840	0.012	0.007	0.0861093	1030836	0.649791	FALSE	FALSE	127191232	TRUE	TRUE	TRUE	6.13367e-05	0.0917459
rs11033388	11	T	A	0.019588	0.00192	2.07e-24	524922	-0.0119	0.0068	0.0808593	1030836	0.418839	TRUE	FALSE	36074218	TRUE	TRUE	TRUE	0.00018679	0.280008
rs11052877	12	G	A	0.068864	0.001958	1e-200	523521	0.0047	0.0069	0.4978	1030836	0.371691	FALSE	FALSE	9905690	TRUE	TRUE	TRUE	0.00221498	3.31824
rs11073903	15	A	G	-0.012696	0.001925	4.41e-11	523839	0.0071	0.0067	0.2912	1030836	0.567498	FALSE	FALSE	90653194	TRUE	TRUE	TRUE	7.91255e-05	0.118356
rs11084096	19	A	G	-0.018376	0.002067	6.42e-19	523842	0.0044	0.0076	0.5634	1030836	0.296205	FALSE	FALSE	52128795	TRUE	TRUE	TRUE	0.00014079	0.210607
rs11134475	5	G	A	-0.014216	0.001962	4.42e-13	524919	-0.0033	0.0069	0.6312	1030836	0.635835	FALSE	FALSE	156399950	TRUE	TRUE	TRUE	9.35896e-05	0.140282
rs11160706	14	A	G	0.030499	0.002291	2.12e-40	524921	0.0057	0.0079	0.4738	1030836	0.22222	FALSE	FALSE	103361736	TRUE	TRUE	TRUE	0.000321545	0.482077
rs11168249	12	C	T	-0.019487	0.00193	6.04e-24	523519	0.0026	0.0067	0.695601	1030836	0.461347	FALSE	FALSE	48208368	TRUE	TRUE	TRUE	0.000188737	0.282171
rs1118866	12	T	C	0.014779	0.002075	1.1e-12	523522	0.0051	0.0072	0.4801	1030836	0.703532	FALSE	FALSE	68520751	TRUE	TRUE	TRUE	9.11133e-05	0.136206
rs11218725	11	G	A	0.033008	0.001958	1.03e-63	523984	-0.0002	0.0068	0.9818	1030836	0.376523	FALSE	FALSE	122509237	TRUE	TRUE	TRUE	0.000511541	0.765705
rs11224302	11	T	C	-0.0383	0.003174	1.73e-33	523517	0.0054	0.011	0.622801	1030836	0.098823	FALSE	FALSE	100456604	TRUE	TRUE	TRUE	0.000261274	0.390644
rs11246147	11	T	C	0.011393	0.001984	9.52e-09	478607	0.0054	0.0068	0.4282	1030836	0.54935	FALSE	FALSE	396701	TRUE	TRUE	TRUE	6.4268e-05	0.0878244
rs11247712	1	T	C	-0.019902	0.00196	3.38e-24	524919	-0.0006	0.0069	0.9345	1030836	0.368908	FALSE	FALSE	28229681	TRUE	TRUE	TRUE	0.000184431	0.27647
rs113142693	8	C	T	-0.017087	0.00222	1.46e-14	523965	-0.0009	0.0078	0.9036	1030836	0.247465	FALSE	FALSE	30242076	TRUE	TRUE	TRUE	0.000108743	0.162702
rs1132352	6	C	A	-0.023977	0.001895	1.15e-36	522445	-0.0061	0.0067	0.3633	1030836	0.538949	FALSE	FALSE	24806070	TRUE	TRUE	TRUE	0.000285704	0.426306
rs113466616	1	A	G	0.012115	0.002012	1.79e-09	523916	-0.0037	0.0072	0.61	1030836	0.333144	FALSE	FALSE	26726127	TRUE	TRUE	TRUE	6.5214e-05	0.09756
rs11505019	3	G	T	-0.013376	0.001918	3.18e-12	523515	0.0098	0.0067	0.1465	1030836	0.410932	FALSE	FALSE	188094327	TRUE	TRUE	TRUE	8.66199e-05	0.129487
rs11567701	5	T	G	0.054358	0.002147	2.4e-141	524921	-0.0052	0.0076	0.491801	1030836	0.261577	FALSE	FALSE	35859863	TRUE	TRUE	TRUE	0.00114146	1.71275
rs11657448	17	T	C	0.013211	0.002151	8.47e-10	481396	-0.0034	0.0075	0.6481	1030836	0.321926	FALSE	FALSE	62023128	TRUE	TRUE	TRUE	7.61964e-05	0.104733
rs11670621	19	T	C	0.010673	0.001927	3.11e-08	523980	0.0055	0.0069	0.4223	1030836	0.48557	FALSE	FALSE	12189379	TRUE	TRUE	TRUE	5.6909e-05	0.0851455
rs11684463	2	T	A	-0.04727	0.002015	1.3e-121	522903	0.0065	0.0071	0.3633	1030836	0.327486	TRUE	FALSE	182077535	TRUE	TRUE	TRUE	0.000984227	1.4709
rs116876036	17	T	C	0.020824	0.003402	9.57e-10	524912	-0.0056	0.0122	0.6434	1030836	0.09019	FALSE	FALSE	76393762	TRUE	TRUE	TRUE	7.11652e-05	0.106666
rs11688289	2	C	T	-0.014843	0.002405	6.98e-10	524921	-0.0008	0.0087	0.925	1030836	0.18925	FALSE	FALSE	40698811	TRUE	TRUE	TRUE	6.76077e-05	0.101335
rs11706384	3	T	G	0.026978	0.002223	7.44e-34	524920	0.0087	0.008	0.2732	1030836	0.235888	FALSE	FALSE	39296881	TRUE	TRUE	TRUE	0.000262369	0.393333
rs11712335	3	C	T	0.015222	0.002143	1.26e-12	523974	0.0086	0.0076	0.257	1030836	0.269338	FALSE	FALSE	128210550	TRUE	TRUE	TRUE	9.11985e-05	0.136451
rs11742873	5	T	C	-0.01661	0.002601	1.75e-10	524923	0.0059	0.0091	0.5156	1030836	0.837406	FALSE	FALSE	179244302	TRUE	TRUE	TRUE	7.51294e-05	0.112611
rs11761199	7	G	A	-0.010761	0.001911	1.84e-08	523522	-0.0027	0.0067	0.6863	1030836	0.45427	FALSE	FALSE	128581835	TRUE	TRUE	TRUE	5.74152e-05	0.0858277
rs117934175	8	A	G	-0.044564	0.004906	1.12e-19	524921	-0.0071	0.0181	0.6962	1030836	0.040534	FALSE	FALSE	79069520	TRUE	TRUE	TRUE	0.000154471	0.231553
rs11800059	1	T	C	-0.025613	0.001882	3.88e-42	524922	0.0067	0.0066	0.3144	1030836	0.509954	FALSE	FALSE	150651175	TRUE	TRUE	TRUE	0.000327883	0.491584
rs11897252	2	T	C	-0.013906	0.002231	4.69e-10	522356	-0.0036	0.0079	0.6469	1030836	0.233523	FALSE	FALSE	216250263	TRUE	TRUE	TRUE	6.9225e-05	0.103252
rs12021809	1	A	G	-0.026344	0.003018	2.69e-18	524822	0.0121	0.0104	0.2454	1030836	0.109842	FALSE	FALSE	225941782	TRUE	TRUE	TRUE	0.000135715	0.203396
rs12038019	1	C	G	-0.016487	0.002129	1.01e-14	524919	0.008	0.0073	0.2749	1030836	0.268002	TRUE	FALSE	161685800	TRUE	TRUE	TRUE	0.00010665	0.159861
rs12045893	1	T	C	0.026783	0.002177	9.7e-35	524922	-0.0036	0.0077	0.64	1030836	0.248069	FALSE	FALSE	158530416	TRUE	TRUE	TRUE	0.000267608	0.401191
rs12088882	1	T	C	0.034026	0.001914	1.3e-70	523979	0.0016	0.0067	0.8142	1030836	0.408499	FALSE	FALSE	101224620	TRUE	TRUE	TRUE	0.000559498	0.837522
rs12127284	1	T	C	-0.016752	0.002089	1.11e-15	524920	-0.0086	0.0073	0.2384	1030836	0.710139	FALSE	FALSE	65431599	TRUE	TRUE	TRUE	0.00011553	0.173173
rs12133917	1	A	C	0.015624	0.001901	2.15e-16	524916	0.0007	0.0067	0.9178	1030836	0.435692	FALSE	FALSE	101013188	TRUE	TRUE	TRUE	0.000120036	0.179926
rs12142033	1	A	G	-0.012976	0.002031	1.73e-10	523517	-0.0082	0.0071	0.2456	1030836	0.332829	FALSE	FALSE	39542129	TRUE	TRUE	TRUE	7.47773e-05	0.111783
rs12190136	6	A	G	0.01184	0.001892	3.99e-10	523516	0.0002	0.0066	0.9791	1030836	0.526092	FALSE	FALSE	44767072	TRUE	TRUE	TRUE	6.99019e-05	0.104494
rs12330493	3	G	T	0.019277	0.001744	2.36e-28	524922	-0.0026	0.0069	0.7123	1030836	0.36489	FALSE	FALSE	27791614	TRUE	TRUE	TRUE	0.000172234	0.258185
rs12463256	19	A	G	0.014581	0.00221	4.32e-11	480340	0.0044	0.0078	0.5712	1030836	0.274793	FALSE	FALSE	297217	TRUE	TRUE	TRUE	8.47368e-05	0.116218
rs12526696	6	A	G	0.037387	0.002688	6.06e-44	480503	0.005	0.0091	0.581599	1030836	0.160592	FALSE	FALSE	108053364	TRUE	TRUE	TRUE	0.00037685	0.517181
rs12586002	13	G	T	-0.013719	0.001984	4.87e-12	524919	-0.0012	0.007	0.8612	1030836	0.352779	FALSE	FALSE	100046106	TRUE	TRUE	TRUE	8.59469e-05	0.128825
rs12598978	16	G	T	0.055094	0.001917	1.58e-181	523983	-0.0086	0.0067	0.1996	1030836	0.519622	FALSE	FALSE	30482540	TRUE	TRUE	TRUE	0.00151534	2.27052
rs1260326	2	C	T	-0.02397	0.001925	1.44e-35	523520	0.0017	0.0068	0.8069	1030836	0.602112	FALSE	FALSE	27730940	TRUE	TRUE	TRUE	0.000275299	0.411621
rs12636926	3	C	T	-0.013632	0.002139	1.92e-10	523983	-0.0013	0.0074	0.8613	1030836	0.729623	FALSE	FALSE	141660742	TRUE	TRUE	TRUE	7.33191e-05	0.1097
rs1264593	8	T	G	0.0146	0.001909	2.15e-14	522903	-0.0045	0.0067	0.5019	1030836	0.494948	FALSE	FALSE	102471269	TRUE	TRUE	TRUE	0.000106569	0.159125
rs12692735	2	T	G	-0.012472	0.001963	2.17e-10	523981	-0.0003	0.0069	0.9627	1030836	0.361134	FALSE	FALSE	165504565	TRUE	TRUE	TRUE	7.17762e-05	0.107391
rs12745411	1	T	G	0.016574	0.00192	6.32e-18	524921	-0.0102	0.0068	0.1376	1030836	0.60014	FALSE	FALSE	214405704	TRUE	TRUE	TRUE	0.000131839	0.197623
rs1297265	21	G	A	0.011767	0.00191	7.44e-10	523522	0.0075	0.0068	0.2663	1030836	0.443092	FALSE	FALSE	16817051	TRUE	TRUE	TRUE	6.83343e-05	0.102151
rs13133642	4	C	T	0.066249	0.002022	1e-200	523520	-0.0123	0.007	0.0803101	1030836	0.680761	FALSE	FALSE	38366090	TRUE	TRUE	TRUE	0.00190765	2.85695
rs1320472	13	C	T	-0.013729	0.001941	1.57e-12	522837	0.0017	0.0068	0.8055	1030836	0.461204	FALSE	FALSE	114843162	TRUE	TRUE	TRUE	9.36753e-05	0.139853
rs1320562	1	C	G	0.012709	0.002208	8.86e-09	524920	-0.0108	0.0077	0.1625	1030836	0.758464	TRUE	FALSE	90174762	TRUE	TRUE	TRUE	5.91793e-05	0.0887013
rs1344603	4	C	T	0.029335	0.002022	1.19e-47	523521	-0.0047	0.0071	0.506499	1030836	0.67571	FALSE	FALSE	38109847	TRUE	TRUE	TRUE	0.000377134	0.563942
rs1371076	12	C	T	0.014929	0.002153	4.22e-12	524923	-0.0082	0.0076	0.2757	1030836	0.740378	FALSE	FALSE	90561450	TRUE	TRUE	TRUE	8.56814e-05	0.128428
rs1384804	8	A	C	-0.050249	0.002188	1.08e-116	523840	0.0051	0.0076	0.503	1030836	0.748054	FALSE	FALSE	79572222	TRUE	TRUE	TRUE	0.000951755	1.42488
rs1399180	10	C	T	0.025838	0.002529	1.82e-24	522904	-0.0035	0.0088	0.692299	1030836	0.828961	FALSE	FALSE	8098719	TRUE	TRUE	TRUE	0.000189312	0.282697
rs139974673	15	C	T	0.054097	0.005994	1.89e-19	524922	-0.0131	0.0213	0.5384	1030836	0.026033	FALSE	FALSE	44027885	TRUE	TRUE	TRUE	0.000148404	0.222457
rs1431545	4	T	C	0.021141	0.002045	5.05e-25	523843	0.0081	0.0071	0.2557	1030836	0.653307	FALSE	FALSE	90220659	TRUE	TRUE	TRUE	0.000202462	0.302882
rs144520705	1	A	C	0.066726	0.011459	5.93e-09	521981	-0.0109	0.0421	0.7954	1030836	0.007638	FALSE	FALSE	101801341	TRUE	TRUE	TRUE	6.74947e-05	0.100599
rs1456059	18	G	A	0.01286	0.002236	9.06e-09	524921	0.0001	0.0079	0.9881	1030836	0.766259	FALSE	FALSE	48954037	TRUE	TRUE	TRUE	5.9241e-05	0.088794
rs145947882	17	C	A	-0.035412	0.006051	4.97e-09	524866	-0.0088	0.0246	0.7213	1030836	0.026364	FALSE	FALSE	41809207	TRUE	TRUE	TRUE	6.43782e-05	0.0964843
rs147700878	12	A	G	0.025886	0.004635	2.39e-08	523984	0.0035	0.0176	0.8427	1030836	0.043802	FALSE	FALSE	32635390	TRUE	TRUE	TRUE	5.61309e-05	0.0839818
rs1491664	3	A	G	-0.015346	0.002395	1.54e-10	522443	-0.0081	0.0088	0.3598	1030836	0.200884	FALSE	FALSE	171173627	TRUE	TRUE	TRUE	7.56094e-05	0.112794
rs1491765	17	A	G	-0.017265	0.002093	1.67e-16	523979	-0.002	0.0073	0.787601	1030836	0.293219	FALSE	FALSE	73028923	TRUE	TRUE	TRUE	0.000123549	0.184862
rs1523178	13	C	A	-0.025694	0.002292	3.86e-29	523058	0.0083	0.0082	0.3081	1030836	0.22113	FALSE	FALSE	50652456	TRUE	TRUE	TRUE	0.000227408	0.3397
rs1533065	8	T	C	0.01668	0.001987	4.95e-17	524918	0.0017	0.007	0.8123	1030836	0.345231	FALSE	FALSE	22785768	TRUE	TRUE	TRUE	0.000125782	0.188542
rs1533298	2	T	C	0.030959	0.002089	1.19e-49	523981	0.0038	0.0074	0.6056	1030836	0.715263	FALSE	FALSE	111616304	TRUE	TRUE	TRUE	0.000390403	0.584305
rs1611236	6	A	G	-0.04235	0.002028	9.76e-97	522432	0.0018	0.0166	0.9128	1030836	0.322933	FALSE	FALSE	29748690	TRUE	TRUE	TRUE	0.000784298	1.17082
rs1677490	16	C	G	0.015901	0.002345	1.25e-11	524921	0.006	0.0082	0.4639	1030836	0.7912	TRUE	FALSE	9028541	TRUE	TRUE	TRUE	8.35402e-05	0.125218
rs17005891	4	A	G	-0.024312	0.001766	4.43e-43	523978	-0.0089	0.0085	0.2927	1030836	0.184405	FALSE	FALSE	83547862	TRUE	TRUE	TRUE	0.000177795	0.266042
rs17055818	5	C	T	-0.029726	0.002177	2.15e-42	523521	-0.0021	0.0076	0.7817	1030836	0.252258	FALSE	FALSE	157969475	TRUE	TRUE	TRUE	0.000333349	0.498447
rs17138740	7	G	A	-0.01345	0.002312	6.13e-09	523520	0.0074	0.0081	0.3593	1030836	0.214538	FALSE	FALSE	18224597	TRUE	TRUE	TRUE	6.09683e-05	0.091139
rs17180155	8	C	T	-0.01113	0.001936	9.21e-09	524918	0.0049	0.0068	0.4734	1030836	0.394048	FALSE	FALSE	105807849	TRUE	TRUE	TRUE	5.91572e-05	0.0886679
rs17229044	16	T	C	-0.019172	0.002326	1.78e-16	524920	-0.0108	0.0083	0.1922	1030836	0.210111	FALSE	FALSE	11062936	TRUE	TRUE	TRUE	0.000122006	0.18288
rs17366643	2	C	T	0.014557	0.001889	1.35e-14	523981	-0.0005	0.0067	0.9441	1030836	0.537795	FALSE	FALSE	11344504	TRUE	TRUE	TRUE	0.000105348	0.157626
rs175714	14	C	T	0.026141	0.00193	9.2e-42	523523	-0.0051	0.0067	0.4501	1030836	0.577477	FALSE	FALSE	75981856	TRUE	TRUE	TRUE	0.000333472	0.498633
rs17703261	4	T	A	0.009635	0.001731	2.67e-08	524921	-0.0095	0.0088	0.2821	1030836	0.188591	TRUE	FALSE	88058337	TRUE	TRUE	TRUE	2.84115e-05	0.0425836
rs17710008	6	A	G	0.020604	0.002451	4.45e-17	523514	0.0003	0.0089	0.9731	1030836	0.18168	FALSE	FALSE	153043035	TRUE	TRUE	TRUE	0.00012623	0.188707
rs1822534	3	G	A	-0.034408	0.001932	7.22e-71	524914	0.0053	0.0069	0.4417	1030836	0.393993	FALSE	FALSE	12266804	TRUE	TRUE	TRUE	0.000565347	0.847794
rs1893033	11	T	C	-0.028193	0.003607	5.7e-15	523065	0.0119	0.0135	0.3804	1030836	0.074578	FALSE	FALSE	119089055	TRUE	TRUE	TRUE	0.000109714	0.163873
rs1893592	21	C	A	0.014656	0.002084	2.13e-12	523521	0.0096	0.0075	0.1982	1030836	0.295994	FALSE	FALSE	43855067	TRUE	TRUE	TRUE	8.952e-05	0.133824
rs1923403	10	G	A	0.020005	0.003543	1.68e-08	524921	0.0006	0.0123	0.961	1030836	0.922075	FALSE	FALSE	4160744	TRUE	TRUE	TRUE	5.75109e-05	0.0862007
rs1971429	9	A	C	0.012768	0.002127	2.01e-09	524922	-0.0092	0.0075	0.2211	1030836	0.728952	FALSE	FALSE	33776182	TRUE	TRUE	TRUE	6.442e-05	0.0965573
rs1976055	2	A	C	-0.017162	0.002597	4.05e-11	523982	0.0026	0.0092	0.7788	1030836	0.156208	FALSE	FALSE	111787853	TRUE	TRUE	TRUE	7.76434e-05	0.11617
rs2055101	8	T	C	-0.013407	0.001901	1.84e-12	523978	0.007	0.0067	0.2911	1030836	0.527164	FALSE	FALSE	119886923	TRUE	TRUE	TRUE	8.96086e-05	0.134073
rs2057340	14	G	A	0.013805	0.001995	4.66e-12	524919	-0.0062	0.0071	0.3835	1030836	0.65339	FALSE	FALSE	35848774	TRUE	TRUE	TRUE	8.6321e-05	0.129386
rs2065500	9	G	A	-0.04804	0.002582	3.29e-77	523520	-0.0111	0.0092	0.2271	1030836	0.159764	FALSE	FALSE	22145694	TRUE	TRUE	TRUE	0.000619607	0.926743
rs2068485	12	G	T	0.010843	0.001945	2.55e-08	524921	0.0051	0.0066	0.4405	1030836	0.446837	FALSE	FALSE	1868527	TRUE	TRUE	TRUE	5.81207e-05	0.0871148
rs2070745	19	G	C	-0.016487	0.002024	3.94e-16	523835	0.0096	0.0073	0.1863	1030836	0.366758	TRUE	FALSE	52249947	TRUE	TRUE	TRUE	0.000126259	0.188866
rs2089979	3	G	A	-0.034539	0.001922	4.1e-72	523520	-0.0087	0.0068	0.1976	1030836	0.414403	FALSE	FALSE	196501413	TRUE	TRUE	TRUE	0.00057899	0.865958
rs2100139	3	C	T	0.015201	0.00199	2.32e-14	523524	0.0083	0.007	0.2355	1030836	0.65839	FALSE	FALSE	108504265	TRUE	TRUE	TRUE	0.000103941	0.155386
rs2145270	20	T	C	-0.010827	0.001946	2.7e-08	524452	0.0112	0.007	0.1086	1030836	0.618853	FALSE	FALSE	6621685	TRUE	TRUE	TRUE	5.53001e-05	0.0828128
rs2230604	20	T	C	0.030004	0.003451	3.65e-18	523518	0.0088	0.0115	0.44	1030836	0.084354	FALSE	FALSE	49196284	TRUE	TRUE	TRUE	0.000139066	0.2079
rs2270968	3	G	T	-0.012829	0.002149	2.46e-09	523523	0.0052	0.0075	0.4873	1030836	0.738399	FALSE	FALSE	182755209	TRUE	TRUE	TRUE	6.35837e-05	0.0950496
rs2273215	6	A	G	-0.014956	0.001984	5.04e-14	480499	0.0006	0.0068	0.928	1030836	0.458202	FALSE	FALSE	170586082	TRUE	TRUE	TRUE	0.000111059	0.152374
rs2275902	1	C	G	-0.016113	0.002059	5.22e-15	524462	0.0091	0.0072	0.2056	1030836	0.297647	TRUE	FALSE	79357360	TRUE	TRUE	TRUE	0.000108552	0.162571
rs2276566	2	C	G	-0.025247	0.003159	1.4e-15	523983	0.0106	0.011	0.3371	1030836	0.100134	TRUE	FALSE	234395159	TRUE	TRUE	TRUE	0.000114871	0.171877
rs2282680	4	T	C	-0.013672	0.002079	4.98e-11	524916	0.006	0.0074	0.4163	1030836	0.289428	FALSE	FALSE	72608364	TRUE	TRUE	TRUE	7.68852e-05	0.115241
rs2282718	1	A	G	-0.017559	0.002016	3.25e-18	522430	-0.0006	0.007	0.9278	1030836	0.372092	FALSE	FALSE	25241056	TRUE	TRUE	TRUE	0.000144071	0.214935
rs2291900	3	A	G	0.016877	0.002114	1.49e-15	523518	-0.0054	0.0075	0.4668	1030836	0.29054	FALSE	FALSE	170825920	TRUE	TRUE	TRUE	0.000117423	0.175541
rs2294081	11	C	T	0.015641	0.002013	8.3e-15	475121	-0.0038	0.0082	0.6423	1030836	0.480733	FALSE	FALSE	193863	TRUE	TRUE	TRUE	0.000122139	0.1657
rs2294421	6	C	T	-0.010721	0.001911	2.07e-08	524922	0.0018	0.0068	0.7899	1030836	0.431921	FALSE	FALSE	11753146	TRUE	TRUE	TRUE	5.64045e-05	0.0845424
rs2294630	1	G	A	0.012992	0.001899	8.15e-12	520691	0.0004	0.0067	0.95	1030836	0.493105	FALSE	FALSE	19981791	TRUE	TRUE	TRUE	8.438e-05	0.125457
rs2294752	1	G	T	0.012451	0.002215	1.95e-08	523982	-0.0031	0.0079	0.6957	1030836	0.238115	FALSE	FALSE	40879952	TRUE	TRUE	TRUE	5.6249e-05	0.0841582
rs2295797	9	C	T	0.020015	0.002073	4.99e-22	524918	0.0051	0.0073	0.4848	1030836	0.295417	FALSE	FALSE	35722282	TRUE	TRUE	TRUE	0.000166767	0.249985
rs2297508	17	G	C	-0.022432	0.002068	2.2e-27	481438	-0.0066	0.007	0.3463	1030836	0.647622	TRUE	FALSE	17715317	TRUE	TRUE	TRUE	0.000229666	0.315756
rs2298552	11	T	C	0.016509	0.001891	2.71e-18	523520	-0.0002	0.0067	0.9712	1030836	0.52553	FALSE	FALSE	60264947	TRUE	TRUE	TRUE	0.000135918	0.203194
rs2298979	4	A	G	-0.019569	0.001926	3.2e-24	524919	-0.0024	0.0068	0.7286	1030836	0.405953	FALSE	FALSE	110838126	TRUE	TRUE	TRUE	0.000184699	0.276871
rs2313532	9	A	G	-0.014305	0.001943	1.87e-13	524909	-0.0053	0.0068	0.4369	1030836	0.40082	FALSE	FALSE	133635321	TRUE	TRUE	TRUE	9.82907e-05	0.147326
rs2322830	3	C	T	-0.0107	0.001916	2.42e-08	524919	-0.0044	0.0067	0.5096	1030836	0.580473	FALSE	FALSE	4745230	TRUE	TRUE	TRUE	5.57621e-05	0.0835791
rs2327531	6	G	A	0.016613	0.002328	9.93e-13	524921	-0.0019	0.0083	0.8161	1030836	0.20699	FALSE	FALSE	135048564	TRUE	TRUE	TRUE	9.06054e-05	0.135809
rs2347784	7	G	C	0.028115	0.002154	6.95e-39	523659	-0.0009	0.0076	0.9011	1030836	0.268157	TRUE	FALSE	6524843	TRUE	TRUE	TRUE	0.000310251	0.464021
rs2369391	12	C	A	-0.016986	0.001914	7.43e-19	522087	0.0047	0.0067	0.4844	1030836	0.494127	FALSE	FALSE	751609	TRUE	TRUE	TRUE	0.000144242	0.215049
rs2412544	15	T	C	-0.016169	0.001949	1.13e-16	523521	-0.003	0.0067	0.655399	1030836	0.393588	FALSE	FALSE	40949526	TRUE	TRUE	TRUE	0.000124798	0.186567
rs2442718	6	T	C	-0.028563	0.001961	5.38e-48	523837	0.0125	0.0076	0.099259	1030836	0.369727	FALSE	FALSE	31322402	TRUE	TRUE	TRUE	0.000380231	0.568918
rs2453582	17	T	C	0.017742	0.001989	4.88e-19	523980	-0.0063	0.0069	0.3596	1030836	0.391346	FALSE	FALSE	19439066	TRUE	TRUE	TRUE	0.000149957	0.224382
rs2453628	8	A	G	0.010777	0.001898	1.39e-08	524918	-0.0017	0.0067	0.793699	1030836	0.52576	FALSE	FALSE	101139413	TRUE	TRUE	TRUE	5.79177e-05	0.08681
rs2462017	10	A	G	0.013995	0.002002	2.87e-12	524922	0.0116	0.0069	0.0931001	1030836	0.652335	FALSE	FALSE	30486133	TRUE	TRUE	TRUE	8.88398e-05	0.133163
rs246524	5	C	G	0.012404	0.002022	8.79e-10	524919	0.0012	0.0071	0.8682	1030836	0.318481	TRUE	FALSE	52272953	TRUE	TRUE	TRUE	6.67905e-05	0.10011
rs247557	5	G	T	-0.010997	0.00189	6.05e-09	524920	0.0016	0.0066	0.8082	1030836	0.52424	FALSE	FALSE	88710112	TRUE	TRUE	TRUE	6.03249e-05	0.0904185
rs2489279	1	G	C	0.017602	0.001997	1.28e-18	524891	-0.0018	0.007	0.8008	1030836	0.333667	TRUE	FALSE	182144119	TRUE	TRUE	TRUE	0.000137771	0.206504
rs251391	5	T	C	0.019773	0.002179	1.21e-19	524923	0.0044	0.0079	0.5727	1030836	0.747429	FALSE	FALSE	127538116	TRUE	TRUE	TRUE	0.000147614	0.221274
rs251398	5	C	T	-0.017302	0.001922	2.39e-19	524921	0.0011	0.0066	0.8659	1030836	0.446922	FALSE	FALSE	67509801	TRUE	TRUE	TRUE	0.000147993	0.22184
rs2548256	5	T	G	0.014003	0.001946	6.49e-13	523841	-0.0054	0.0068	0.4265	1030836	0.62009	FALSE	FALSE	100148462	TRUE	TRUE	TRUE	9.23863e-05	0.138194
rs2569693	19	T	C	-0.042002	0.002018	3.36e-96	480040	-0.0063	0.0069	0.3566	1030836	0.384414	FALSE	FALSE	10399904	TRUE	TRUE	TRUE	0.000834945	1.14528
rs259981	20	A	T	-0.027105	0.001992	3.91e-42	523982	-0.0046	0.0071	0.5202	1030836	0.360441	TRUE	FALSE	57748369	TRUE	TRUE	TRUE	0.000338722	0.50693
rs2665960	17	G	A	0.012196	0.002071	4.03e-09	523980	0.0049	0.0074	0.511	1030836	0.668615	FALSE	FALSE	74024711	TRUE	TRUE	TRUE	6.59134e-05	0.0986184
rs2710804	7	C	T	0.013802	0.001953	1.63e-12	523521	-0.0074	0.0069	0.2811	1030836	0.376124	FALSE	FALSE	36084529	TRUE	TRUE	TRUE	8.94012e-05	0.133646
rs2727487	7	C	A	-0.012631	0.001955	1.08e-10	524921	-0.0043	0.0069	0.533801	1030836	0.629239	FALSE	FALSE	129513820	TRUE	TRUE	TRUE	7.44415e-05	0.111579
rs2738783	20	G	T	-0.015649	0.00243	1.24e-10	481444	0.0026	0.0085	0.7641	1030836	0.78963	FALSE	FALSE	62308612	TRUE	TRUE	TRUE	8.13599e-05	0.111843
rs2755253	1	T	C	-0.030903	0.002072	2.87e-50	524922	0.0073	0.0073	0.3178	1030836	0.70898	FALSE	FALSE	67470843	TRUE	TRUE	TRUE	0.000394083	0.590875
rs2847468	13	T	C	-0.011935	0.002151	2.94e-08	523975	0.0032	0.0075	0.674	1030836	0.26371	FALSE	FALSE	110928439	TRUE	TRUE	TRUE	5.53159e-05	0.082761
rs28533432	12	T	C	-0.025074	0.002098	7.17e-33	523506	-0.0102	0.0082	0.2144	1030836	0.699647	FALSE	FALSE	123873242	TRUE	TRUE	TRUE	0.000264234	0.395062
rs28539372	15	A	T	0.038051	0.002032	3.38e-78	524919	0.008	0.0071	0.2578	1030836	0.319096	TRUE	FALSE	91021412	TRUE	TRUE	TRUE	0.000629172	0.943575
rs2853951	6	T	C	0.075987	0.001929	1e-200	523844	-0.0057	0.0073	0.4373	1030836	0.597093	FALSE	FALSE	31236115	TRUE	TRUE	TRUE	0.00277815	4.16684
rs28588745	8	T	A	0.02245	0.002348	1.25e-21	521983	-0.0094	0.0082	0.2557	1030836	0.205718	TRUE	FALSE	10647044	TRUE	TRUE	TRUE	0.000164706	0.245515
rs28710104	5	G	A	-0.014333	0.002031	1.75e-12	524920	-0.0058	0.0072	0.4155	1030836	0.683305	FALSE	FALSE	54879845	TRUE	TRUE	TRUE	8.89119e-05	0.13327
rs2908425	7	A	G	0.014205	0.002044	3.78e-12	524917	-0.0033	0.0071	0.6414	1030836	0.332187	FALSE	FALSE	5569327	TRUE	TRUE	TRUE	8.95262e-05	0.13419
rs2910580	5	A	T	-0.013889	0.001996	3.57e-12	524922	-0.0065	0.007	0.3478	1030836	0.659076	TRUE	FALSE	57527886	TRUE	TRUE	TRUE	8.66892e-05	0.129939
rs2980888	8	C	T	-0.01534	0.002067	1.21e-13	522903	-0.0063	0.0073	0.3921	1030836	0.697079	FALSE	FALSE	126507308	TRUE	TRUE	TRUE	9.93784e-05	0.148387
rs2992263	10	A	G	-0.020286	0.001941	1.58e-25	523844	-0.0037	0.0068	0.5854	1030836	0.610009	FALSE	FALSE	26741207	TRUE	TRUE	TRUE	0.0001958	0.292915
rs3012415	6	T	C	0.014327	0.002574	2.65e-08	481443	0.0039	0.009	0.6648	1030836	0.822853	FALSE	FALSE	170489464	TRUE	TRUE	TRUE	5.98407e-05	0.0822589
rs309375	4	A	C	0.019206	0.001951	7.84e-23	524919	0.004	0.0069	0.555801	1030836	0.574699	FALSE	FALSE	123681156	TRUE	TRUE	TRUE	0.000180319	0.270304
rs3118469	10	T	A	0.029198	0.00206	1.5e-45	524922	0.0114	0.0071	0.1095	1030836	0.299989	TRUE	FALSE	6101129	TRUE	TRUE	TRUE	0.000358052	0.536832
rs3134754	6	G	A	-0.050449	0.001903	8.67e-155	523842	0.001	0.0071	0.8936	1030836	0.445616	FALSE	FALSE	31216329	TRUE	TRUE	TRUE	0.0012575	1.88319
rs3136685	17	T	C	-0.020315	0.002708	6.51e-14	522442	0.0038	0.0094	0.6838	1030836	0.16434	FALSE	FALSE	38719799	TRUE	TRUE	TRUE	0.000113354	0.169108
rs332507	3	C	T	-0.01527	0.002298	3.12e-11	523982	-0.0101	0.0081	0.2126	1030836	0.222163	FALSE	FALSE	124435110	TRUE	TRUE	TRUE	8.05876e-05	0.120576
rs34025077	15	G	A	-0.032806	0.003133	1.25e-25	524921	-0.0072	0.0114	0.5283	1030836	0.101398	FALSE	FALSE	70033578	TRUE	TRUE	TRUE	0.000196125	0.294004
rs34030812	2	C	T	-0.018195	0.001956	1.49e-20	523980	0.0131	0.0069	0.05662	1030836	0.367406	FALSE	FALSE	144248905	TRUE	TRUE	TRUE	0.000153888	0.230265
rs34140544	16	C	G	0.017044	0.001996	1.4e-17	524889	-0.0029	0.007	0.6754	1030836	0.648484	TRUE	FALSE	4105786	TRUE	TRUE	TRUE	0.000132439	0.198511
rs34499378	4	A	G	0.011141	0.002015	3.27e-08	524919	0.0119	0.0071	0.0971896	1030836	0.329853	FALSE	FALSE	102722182	TRUE	TRUE	TRUE	5.48743e-05	0.0822482
rs34664889	10	A	C	0.020387	0.002574	2.47e-15	524918	-0.006	0.0088	0.497	1030836	0.159961	FALSE	FALSE	94515203	TRUE	TRUE	TRUE	0.000111699	0.167429
rs34850939	3	A	G	0.048075	0.002086	1.63e-117	524908	-0.0074	0.0071	0.2968	1030836	0.346116	FALSE	FALSE	47063910	TRUE	TRUE	TRUE	0.00104614	1.56953
rs35002856	2	C	G	0.012278	0.001962	4.03e-10	523982	0.0101	0.0069	0.1406	1030836	0.372999	TRUE	FALSE	12878229	TRUE	TRUE	TRUE	7.05117e-05	0.105499
rs35010780	9	A	G	-0.021308	0.002875	1.3e-13	523842	0.005	0.0103	0.6291	1030836	0.130713	FALSE	FALSE	86499923	TRUE	TRUE	TRUE	0.00010318	0.154342
rs35121828	7	A	G	0.013147	0.002162	1.22e-09	524921	-0.0024	0.0077	0.7546	1030836	0.258961	FALSE	FALSE	23634985	TRUE	TRUE	TRUE	6.63374e-05	0.0994313
rs35345753	7	G	C	-0.026515	0.002334	6.95e-30	524919	-0.0076	0.0084	0.3715	1030836	0.207147	TRUE	FALSE	22740513	TRUE	TRUE	TRUE	0.000230932	0.346193
rs35993840	1	C	A	0.038227	0.00382	1.5e-23	524912	-0.0052	0.014	0.7103	1030836	0.070154	FALSE	FALSE	203697870	TRUE	TRUE	TRUE	0.000190649	0.285788
rs36108061	12	G	C	-0.025308	0.004077	5.54e-10	524923	0.0016	0.0153	0.9182	1030836	0.057188	TRUE	FALSE	14409191	TRUE	TRUE	TRUE	6.90678e-05	0.103524
rs3731211	9	A	T	0.043598	0.002107	5.14e-95	524921	0.0096	0.0074	0.1973	1030836	0.719794	TRUE	FALSE	21986847	TRUE	TRUE	TRUE	0.000766741	1.15005
rs3760456	17	T	C	-0.01472	0.001911	1.4e-14	524914	0.0106	0.0067	0.1148	1030836	0.439121	FALSE	FALSE	27948844	TRUE	TRUE	TRUE	0.000106733	0.159983
rs3761846	9	T	C	0.020501	0.001907	6.26e-27	524920	-0.004	0.0066	0.5479	1030836	0.569525	FALSE	FALSE	123689597	TRUE	TRUE	TRUE	0.000206082	0.308933
rs3797727	5	A	T	0.019727	0.002999	4.94e-11	523508	0.009	0.0105	0.395	1030836	0.112161	TRUE	FALSE	111079024	TRUE	TRUE	TRUE	7.75047e-05	0.115858
rs3810818	16	C	A	-0.018248	0.002353	9.13e-15	480038	-0.0102	0.008	0.2018	1030836	0.773356	FALSE	FALSE	4432029	TRUE	TRUE	TRUE	0.00011673	0.160002
rs3812316	7	G	C	-0.016662	0.002841	4.63e-09	524460	0.0078	0.0102	0.4481	1030836	0.127464	TRUE	FALSE	73020337	TRUE	TRUE	TRUE	6.17526e-05	0.0924774
rs3822030	4	T	G	0.011121	0.002015	3.48e-08	473830	0.0028	0.0069	0.6851	1030836	0.570762	FALSE	FALSE	987343	TRUE	TRUE	TRUE	6.05998e-05	0.0819841
rs3848132	15	A	T	-0.011769	0.002084	1.66e-08	524920	0.0049	0.0073	0.5004	1030836	0.292109	TRUE	FALSE	51106727	TRUE	TRUE	TRUE	5.72823e-05	0.0858578
rs3992621	5	C	T	-0.010384	0.001894	4.31e-08	524918	-0.0062	0.0067	0.3493	1030836	0.535606	FALSE	FALSE	118530823	TRUE	TRUE	TRUE	5.36403e-05	0.0803984
rs41317270	10	T	C	-0.018469	0.002479	9.82e-14	524921	-0.0033	0.009	0.7146	1030836	0.177256	FALSE	FALSE	98369755	TRUE	TRUE	TRUE	9.94907e-05	0.149129
rs4149569	12	G	C	-0.020782	0.001954	2.24e-26	523839	-0.0001	0.0068	0.9914	1030836	0.41411	TRUE	FALSE	6452468	TRUE	TRUE	TRUE	0.000209574	0.313521
rs4319365	1	A	G	-0.01934	0.001904	3.26e-24	524920	0.0004	0.0067	0.9542	1030836	0.544871	FALSE	FALSE	56907720	TRUE	TRUE	TRUE	0.000185512	0.278091
rs4406174	5	T	C	0.018355	0.003281	2.27e-08	477215	0.0052	0.0112	0.6422	1030836	0.101238	FALSE	FALSE	1519079	TRUE	TRUE	TRUE	6.13094e-05	0.0835372
rs444613	5	G	A	0.015352	0.001911	1e-15	524917	0.0026	0.0068	0.707301	1030836	0.42489	FALSE	FALSE	150546885	TRUE	TRUE	TRUE	0.000115183	0.172651
rs4530278	19	T	G	0.017139	0.00198	5.24e-18	524915	0.0074	0.0069	0.2833	1030836	0.598216	FALSE	FALSE	33752994	TRUE	TRUE	TRUE	0.000141206	0.211662
rs45528934	14	T	C	-0.020532	0.00258	1.85e-15	523980	0.0106	0.0095	0.2664	1030836	0.161765	FALSE	FALSE	23793305	TRUE	TRUE	TRUE	0.000114325	0.17106
rs4578474	12	G	A	-0.012404	0.002144	7.47e-09	524920	0.0115	0.0077	0.1353	1030836	0.265376	FALSE	FALSE	4346821	TRUE	TRUE	TRUE	5.99902e-05	0.0899168
rs4619033	1	G	A	-0.019043	0.002139	5.73e-19	523522	-0.0119	0.0076	0.114	1030836	0.267859	FALSE	FALSE	204269242	TRUE	TRUE	TRUE	0.000142233	0.212637
rs464609	5	A	G	0.011801	0.001899	5.3e-10	523520	0.004	0.0066	0.5461	1030836	0.544347	FALSE	FALSE	34654477	TRUE	TRUE	TRUE	6.9084e-05	0.103272
rs4660128	1	C	T	-0.024767	0.003138	3.12e-15	524922	-0.0063	0.0114	0.5784	1030836	0.896961	FALSE	FALSE	236087992	TRUE	TRUE	TRUE	0.000113384	0.169956
rs4685105	3	G	A	-0.010734	0.00194	3.21e-08	523981	-0.0053	0.0069	0.4464	1030836	0.414708	FALSE	FALSE	14320176	TRUE	TRUE	TRUE	5.5933e-05	0.0836853
rs4696314	4	C	T	0.014209	0.001906	9.33e-14	522443	0.0006	0.0068	0.9317	1030836	0.515076	FALSE	FALSE	153005716	TRUE	TRUE	TRUE	0.000100856	0.150461
rs4714431	6	C	A	-0.010808	0.001969	4.15e-08	523520	-0.0055	0.007	0.4327	1030836	0.371057	FALSE	FALSE	41168337	TRUE	TRUE	TRUE	5.45221e-05	0.0815024
rs4718976	7	C	T	-0.017869	0.002085	1.1e-17	523522	0.0012	0.0073	0.8726	1030836	0.694537	FALSE	FALSE	70113409	TRUE	TRUE	TRUE	0.000135483	0.202544
rs4737010	8	A	G	0.026819	0.002264	2.47e-32	524917	0.0047	0.008	0.5579	1030836	0.228863	FALSE	FALSE	41630447	TRUE	TRUE	TRUE	0.000253876	0.380596
rs4789294	17	G	A	0.02652	0.002301	1.05e-30	524920	-0.0013	0.0081	0.8745	1030836	0.219391	FALSE	FALSE	74419177	TRUE	TRUE	TRUE	0.000240896	0.361134
rs4805881	19	C	A	-0.015028	0.00203	1.41e-13	524922	0.01	0.0071	0.1609	1030836	0.665288	FALSE	FALSE	33896432	TRUE	TRUE	TRUE	0.00010058	0.150762
rs4812804	20	T	C	0.013444	0.002397	2.1e-08	523518	-0.0054	0.0083	0.5131	1030836	0.198107	FALSE	FALSE	42852273	TRUE	TRUE	TRUE	5.74253e-05	0.0858421
rs4833031	4	C	T	0.017943	0.002737	5.7e-11	524921	0.0002	0.0099	0.9808	1030836	0.139012	FALSE	FALSE	38292186	TRUE	TRUE	TRUE	7.70672e-05	0.115515
rs4849169	2	C	A	0.020898	0.0019	4.14e-28	523977	0.008	0.0066	0.2228	1030836	0.482168	FALSE	FALSE	113953657	TRUE	TRUE	TRUE	0.000218085	0.326343
rs4869745	6	T	C	0.012563	0.002081	1.61e-09	523507	0.0125	0.0074	0.0900803	1030836	0.28937	FALSE	FALSE	151908076	TRUE	TRUE	TRUE	6.49103e-05	0.0970298
rs4880192	9	G	A	0.029356	0.002198	1.16e-40	480501	0.0024	0.0076	0.7492	1030836	0.720804	FALSE	FALSE	139927062	TRUE	TRUE	TRUE	0.000346857	0.476003
rs4925547	1	T	A	0.012002	0.001924	4.55e-10	524916	-0.0063	0.0068	0.356	1030836	0.402366	TRUE	FALSE	247612435	TRUE	TRUE	TRUE	6.92778e-05	0.103838
rs494091	1	C	T	0.02706	0.001901	6.35e-46	524921	-0.0059	0.0067	0.3756	1030836	0.425556	FALSE	FALSE	160791892	TRUE	TRUE	TRUE	0.000358006	0.536761
rs4948492	10	T	C	-0.021918	0.001998	5.69e-28	524920	-0.0018	0.0071	0.7969	1030836	0.661671	FALSE	FALSE	63719739	TRUE	TRUE	TRUE	0.000215087	0.322434
rs4948822	10	G	T	0.012732	0.002238	1.32e-08	524920	0.0052	0.0078	0.5091	1030836	0.231555	FALSE	FALSE	44513645	TRUE	TRUE	TRUE	5.76886e-05	0.0864669
rs4972950	2	A	C	0.021567	0.003043	1.42e-12	522575	-0.0006	0.0106	0.9579	1030836	0.107585	FALSE	FALSE	231221252	TRUE	TRUE	TRUE	8.93158e-05	0.133277
rs4976642	5	A	T	0.024419	0.002519	3.44e-22	524910	0.0075	0.0087	0.388	1030836	0.831367	TRUE	FALSE	176673068	TRUE	TRUE	TRUE	0.000167194	0.250622
rs501461	9	T	G	-0.017739	0.001941	6.76e-20	523522	0.0045	0.0068	0.5063	1030836	0.599659	FALSE	FALSE	4039727	TRUE	TRUE	TRUE	0.000151085	0.225873
rs533483	1	A	G	-0.014327	0.002238	1.58e-10	523519	-0.005	0.008	0.5328	1030836	0.244075	FALSE	FALSE	234765256	TRUE	TRUE	TRUE	7.5743e-05	0.113227
rs55977949	5	A	G	-0.030462	0.003183	1.15e-21	524920	-0.0044	0.0114	0.7031	1030836	0.097555	FALSE	FALSE	158375669	TRUE	TRUE	TRUE	0.000163387	0.244919
rs55982282	2	A	G	0.061557	0.002764	8.71e-110	521154	-0.0075	0.0101	0.4573	1030836	0.135291	FALSE	FALSE	24188128	TRUE	TRUE	TRUE	0.000886592	1.32043
rs56094005	8	G	A	-0.040102	0.004704	1.61e-17	523504	0.0044	0.0179	0.8069	1030836	0.042917	FALSE	FALSE	21769432	TRUE	TRUE	TRUE	0.000132112	0.197496
rs56179616	19	T	G	0.031193	0.002167	6.22e-47	524913	-0.0009	0.0084	0.9158	1030836	0.258737	FALSE	FALSE	47695751	TRUE	TRUE	TRUE	0.000373229	0.559585
rs56252104	19	T	C	0.018921	0.002172	3.12e-18	523978	-0.0056	0.0079	0.4742	1030836	0.260661	FALSE	FALSE	13123188	TRUE	TRUE	TRUE	0.000137987	0.206468
rs56308324	17	T	A	0.017813	0.002809	2.36e-10	524916	0.0014	0.0099	0.886	1030836	0.130681	TRUE	FALSE	45819206	TRUE	TRUE	TRUE	7.20934e-05	0.108058
rs56850780	3	T	G	-0.02142	0.003625	3.55e-09	524923	-0.0043	0.0131	0.741401	1030836	0.077731	FALSE	FALSE	195926731	TRUE	TRUE	TRUE	6.57841e-05	0.0986022
rs58265751	5	C	T	-0.012247	0.001914	1.61e-10	523981	-0.0122	0.0068	0.0722903	1030836	0.52078	FALSE	FALSE	124377841	TRUE	TRUE	TRUE	7.4865e-05	0.112013
rs58667319	10	T	C	-0.02322	0.00289	9.91e-16	524920	0.0017	0.0103	0.8683	1030836	0.122978	FALSE	FALSE	96524395	TRUE	TRUE	TRUE	0.000116303	0.174332
rs6001858	22	G	A	-0.015263	0.002175	2.37e-12	524904	0.0014	0.0077	0.8533	1030836	0.735573	FALSE	FALSE	40672078	TRUE	TRUE	TRUE	9.06236e-05	0.135832
rs6021231	20	C	T	-0.011461	0.001915	2.21e-09	523523	0.0063	0.0067	0.3471	1030836	0.470967	FALSE	FALSE	50092287	TRUE	TRUE	TRUE	6.54558e-05	0.0978483
rs60633358	1	C	T	-0.02173	0.00279	7.19e-15	524922	0.0057	0.01	0.5687	1030836	0.131836	FALSE	FALSE	91500508	TRUE	TRUE	TRUE	0.00010809	0.16202
rs6072080	20	T	C	0.019842	0.001942	1.77e-24	523835	0.0014	0.0068	0.8328	1030836	0.585279	FALSE	FALSE	39260927	TRUE	TRUE	TRUE	0.000191126	0.285916
rs6103270	20	G	A	-0.013672	0.002275	1.91e-09	524922	-0.0021	0.0082	0.7996	1030836	0.226397	FALSE	FALSE	42015635	TRUE	TRUE	TRUE	6.54761e-05	0.0981403
rs611847	20	G	A	0.014579	0.002003	3.53e-13	522444	0.0077	0.007	0.2745	1030836	0.635502	FALSE	FALSE	3684022	TRUE	TRUE	TRUE	9.84685e-05	0.146899
rs61750929	9	T	C	-0.070296	0.004108	1.36e-65	524920	0.0064	0.0144	0.657201	1030836	0.056331	FALSE	FALSE	91495135	TRUE	TRUE	TRUE	0.000525362	0.787809
rs61778219	1	T	C	0.023251	0.002746	2.67e-17	523977	-0.0051	0.0105	0.6282	1030836	0.140899	FALSE	FALSE	24235932	TRUE	TRUE	TRUE	0.000130878	0.195828
rs62091998	17	G	A	-0.022325	0.002049	1.33e-27	523976	0.004	0.0072	0.578699	1030836	0.307469	FALSE	FALSE	2881625	TRUE	TRUE	TRUE	0.000212253	0.317613
rs62160910	2	C	G	-0.024345	0.004149	4.53e-09	523978	0.0099	0.0154	0.5204	1030836	0.05783	TRUE	FALSE	136919140	TRUE	TRUE	TRUE	6.45851e-05	0.0966305
rs62389639	6	G	A	0.017946	0.002675	2.03e-11	523982	0.0082	0.0101	0.4189	1030836	0.165938	FALSE	FALSE	14734463	TRUE	TRUE	TRUE	8.91476e-05	0.133385
rs631864	15	C	T	0.013864	0.001958	1.48e-12	523521	-0.0119	0.0069	0.0875407	1030836	0.471706	FALSE	FALSE	70376441	TRUE	TRUE	TRUE	9.57975e-05	0.143209
rs6445826	3	C	T	0.019885	0.001931	7.68e-25	523833	-0.0127	0.0069	0.0636605	1030836	0.498133	FALSE	FALSE	56848999	TRUE	TRUE	TRUE	0.000197704	0.295757
rs6474359	8	C	T	-0.051371	0.005006	1.13e-24	523520	0.0012	0.0182	0.9476	1030836	0.037682	FALSE	FALSE	41549194	TRUE	TRUE	TRUE	0.00019139	0.286138
rs6475476	9	G	A	0.010844	0.001958	3.12e-08	523980	-0.0011	0.0069	0.8753	1030836	0.373093	FALSE	FALSE	20802452	TRUE	TRUE	TRUE	5.50084e-05	0.0823017
rs6488548	12	A	C	0.017148	0.001938	9.43e-19	523836	0.0101	0.0069	0.1422	1030836	0.598761	FALSE	FALSE	12882508	TRUE	TRUE	TRUE	0.000141291	0.211354
rs6502555	17	C	T	0.028939	0.002252	9.26e-38	480018	0.0058	0.0077	0.455	1030836	0.269464	FALSE	FALSE	2729652	TRUE	TRUE	TRUE	0.000329716	0.452017
rs6546881	2	T	C	0.012654	0.001992	2.17e-10	523791	-0.0043	0.0071	0.539699	1030836	0.657162	FALSE	FALSE	74187420	TRUE	TRUE	TRUE	7.21518e-05	0.107914
rs6554158	4	A	G	0.014203	0.00224	2.34e-10	524917	0.0039	0.0079	0.619801	1030836	0.231214	FALSE	FALSE	55066077	TRUE	TRUE	TRUE	7.1715e-05	0.107491
rs6586777	8	A	C	-0.01282	0.001906	1.79e-11	523981	-0.0052	0.0067	0.4351	1030836	0.437803	FALSE	FALSE	18702471	TRUE	TRUE	TRUE	8.09046e-05	0.12105
rs6721663	2	A	G	-0.026133	0.0026	9.83e-24	524919	-0.004	0.009	0.6579	1030836	0.158697	FALSE	FALSE	7615061	TRUE	TRUE	TRUE	0.00018236	0.273365
rs6742799	2	C	A	-0.039239	0.002357	3.54e-62	523521	0.0045	0.0083	0.5852	1030836	0.199766	FALSE	FALSE	161317460	TRUE	TRUE	TRUE	0.000492271	0.736195
rs6743068	2	G	A	0.031438	0.002125	1.69e-49	523983	0.0017	0.0074	0.8143	1030836	0.729732	FALSE	FALSE	202153920	TRUE	TRUE	TRUE	0.00038985	0.583479
rs67516712	12	A	G	0.014929	0.001925	9.11e-15	524910	0.0074	0.0068	0.2818	1030836	0.422528	FALSE	FALSE	124201524	TRUE	TRUE	TRUE	0.000108762	0.163024
rs6755786	2	T	C	0.026573	0.002252	4.2e-32	523978	0.005	0.008	0.5293	1030836	0.773393	FALSE	FALSE	103048103	TRUE	TRUE	TRUE	0.000247505	0.370379
rs6755895	2	C	T	-0.023423	0.002291	1.65e-24	523976	0.006	0.008	0.4504	1030836	0.230958	FALSE	FALSE	232579795	TRUE	TRUE	TRUE	0.000194894	0.291632
rs6808949	3	C	T	0.022715	0.003046	9.16e-14	523523	-0.006	0.0107	0.576301	1030836	0.11098	FALSE	FALSE	18883999	TRUE	TRUE	TRUE	0.000101815	0.152206
rs6926219	6	A	G	0.026814	0.001896	2.23e-45	524911	-0.0255	0.0067	0.000135301	1030836	0.547273	FALSE	FALSE	122720806	TRUE	TRUE	TRUE	0.000356282	0.534165
rs6929523	6	G	A	0.017001	0.002074	2.58e-16	524918	-0.0008	0.0073	0.9135	1030836	0.707092	FALSE	FALSE	35625705	TRUE	TRUE	TRUE	0.000119725	0.179461
rs6955702	7	G	A	-0.022276	0.001916	3.36e-31	523522	0.0013	0.0068	0.8487	1030836	0.522122	FALSE	FALSE	3157702	TRUE	TRUE	TRUE	0.000247624	0.370234
rs696	14	T	C	0.025359	0.001966	4.94e-38	523983	-0.0059	0.0069	0.387	1030836	0.364762	FALSE	FALSE	35871093	TRUE	TRUE	TRUE	0.000298016	0.445993
rs6966893	7	A	G	0.018708	0.002471	3.91e-14	524908	-0.008	0.0088	0.3661	1030836	0.178557	FALSE	FALSE	37385357	TRUE	TRUE	TRUE	0.000102669	0.153889
rs7007986	8	A	G	-0.022001	0.002012	8.5e-28	481435	0.0056	0.0069	0.4166	1030836	0.601181	FALSE	FALSE	142217115	TRUE	TRUE	TRUE	0.000232111	0.319117
rs7071131	10	G	A	-0.016035	0.001968	3.85e-16	480008	0.0079	0.0067	0.24	1030836	0.495115	FALSE	FALSE	121026712	TRUE	TRUE	TRUE	0.000128548	0.176192
rs707833	6	A	G	0.015021	0.001969	2.51e-14	522089	0.0066	0.0068	0.335	1030836	0.636292	FALSE	FALSE	15341375	TRUE	TRUE	TRUE	0.000104433	0.155692
rs7093481	10	G	A	-0.016588	0.002053	6.84e-16	524911	0.0045	0.0072	0.5334	1030836	0.307178	FALSE	FALSE	44879711	TRUE	TRUE	TRUE	0.00011712	0.175553
rs7127911	11	T	G	0.024096	0.002147	3.44e-29	523512	-0.0062	0.0076	0.4146	1030836	0.266421	FALSE	FALSE	128492549	TRUE	TRUE	TRUE	0.000226953	0.339314
rs71318973	22	T	G	-0.015452	0.002253	7.29e-12	524913	-0.0075	0.0082	0.3588	1030836	0.240872	FALSE	FALSE	24658265	TRUE	TRUE	TRUE	8.73174e-05	0.130878
rs714027	22	G	A	-0.034906	0.001905	5.96e-75	523522	0.0061	0.0067	0.3618	1030836	0.552066	FALSE	FALSE	30577771	TRUE	TRUE	TRUE	0.000602608	0.901307
rs716723	1	T	A	-0.017001	0.002762	7.76e-10	524922	0.0016	0.01	0.8688	1030836	0.134335	TRUE	FALSE	156984942	TRUE	TRUE	TRUE	6.7223e-05	0.100759
rs7192652	16	G	A	0.022219	0.001915	4.32e-31	523516	-0.0058	0.0067	0.3912	1030836	0.480623	FALSE	FALSE	57075180	TRUE	TRUE	TRUE	0.000246471	0.368505
rs721131	21	C	T	-0.018902	0.00203	1.36e-20	524919	-0.0047	0.0071	0.5094	1030836	0.31956	FALSE	FALSE	47957767	TRUE	TRUE	TRUE	0.000155377	0.23291
rs721377	3	T	C	0.019951	0.003209	5.23e-10	522442	0.0092	0.0109	0.3999	1030836	0.102169	FALSE	FALSE	14435063	TRUE	TRUE	TRUE	7.30253e-05	0.108939
rs7249236	19	C	G	0.025664	0.002443	8.62e-26	523841	0.0072	0.0087	0.4048	1030836	0.801652	TRUE	FALSE	16363417	TRUE	TRUE	TRUE	0.000209456	0.313346
rs7252565	19	A	G	0.027591	0.002536	1.55e-27	474672	-0.013	0.009	0.1474	1030836	0.787553	FALSE	FALSE	1192769	TRUE	TRUE	TRUE	0.000254739	0.345311
rs7254517	19	A	G	0.029033	0.002022	1.05e-46	480501	0.0019	0.0072	0.7947	1030836	0.384999	FALSE	FALSE	13929049	TRUE	TRUE	TRUE	0.000399162	0.547812
rs72634819	1	T	C	-0.014315	0.002296	4.67e-10	451140	-0.0055	0.0096	0.566301	1030836	0.263613	FALSE	FALSE	1596500	TRUE	TRUE	TRUE	7.95583e-05	0.102477
rs72740550	1	A	G	-0.018732	0.002269	1.58e-16	523983	-0.0089	0.008	0.2623	1030836	0.222059	FALSE	FALSE	197342380	TRUE	TRUE	TRUE	0.000121231	0.181395
rs72835315	6	C	T	0.035058	0.004198	7.09e-17	521155	0.002	0.0147	0.8892	1030836	0.060241	FALSE	FALSE	231878	TRUE	TRUE	TRUE	0.00013916	0.2071
rs72928038	6	A	G	-0.033322	0.002481	4.24e-41	524918	-0.0024	0.0092	0.793299	1030836	0.176926	FALSE	FALSE	90976768	TRUE	TRUE	TRUE	0.000323387	0.484837
rs73000965	11	A	T	0.012926	0.002044	2.63e-10	524921	-0.0038	0.0072	0.596499	1030836	0.315412	TRUE	FALSE	113982321	TRUE	TRUE	TRUE	7.21549e-05	0.108151
rs7308380	12	C	A	0.015969	0.00218	2.47e-13	524920	-0.0082	0.0076	0.28	1030836	0.750511	FALSE	FALSE	89851232	TRUE	TRUE	TRUE	9.54979e-05	0.143143
rs73105786	12	A	G	-0.015227	0.002036	7.76e-14	523792	0.0047	0.0072	0.512201	1030836	0.319436	FALSE	FALSE	49138958	TRUE	TRUE	TRUE	0.000100812	0.150784
rs7312770	12	T	C	0.012056	0.001909	2.8e-10	524916	0.0046	0.0068	0.495801	1030836	0.505626	FALSE	FALSE	56467587	TRUE	TRUE	TRUE	7.26644e-05	0.108914
rs73142294	4	T	C	0.015158	0.002212	7.51e-12	523840	-0.0063	0.0078	0.4186	1030836	0.247603	FALSE	FALSE	40301624	TRUE	TRUE	TRUE	8.56085e-05	0.128054
rs73165514	7	A	G	0.020861	0.003359	5.47e-10	524914	-0.0061	0.0113	0.593401	1030836	0.086367	FALSE	FALSE	150527651	TRUE	TRUE	TRUE	6.86784e-05	0.102939
rs73239280	5	A	G	-0.031522	0.002348	4.72e-41	524918	0.0062	0.0082	0.4448	1030836	0.203256	FALSE	FALSE	118695579	TRUE	TRUE	TRUE	0.000321825	0.482495
rs73961715	2	C	T	-0.04895	0.002823	2.79e-67	523983	0.008	0.01	0.4193	1030836	0.127705	FALSE	FALSE	143803847	TRUE	TRUE	TRUE	0.000533835	0.799092
rs74280151	3	T	C	0.028848	0.002226	2.22e-38	524901	-0.0048	0.0089	0.5918	1030836	0.174782	FALSE	FALSE	28287735	TRUE	TRUE	TRUE	0.000240064	0.359874
rs74408817	4	A	C	-0.023367	0.003486	2.1e-11	524920	-0.0119	0.0124	0.3342	1030836	0.08075	FALSE	FALSE	157801752	TRUE	TRUE	TRUE	8.1061e-05	0.121502
rs74526869	6	A	G	0.034829	0.002856	3.6e-34	524922	-0.0036	0.0105	0.7314	1030836	0.125385	FALSE	FALSE	42024634	TRUE	TRUE	TRUE	0.000266057	0.398865
rs74679312	11	G	A	0.031268	0.004262	2.28e-13	524923	-0.0126	0.0157	0.4249	1030836	0.056702	FALSE	FALSE	62194434	TRUE	TRUE	TRUE	0.000104587	0.156769
rs748113	10	C	T	-0.03428	0.002004	1.53e-65	479423	-0.0081	0.0072	0.2583	1030836	0.436258	FALSE	FALSE	73508791	TRUE	TRUE	TRUE	0.00057801	0.791625
rs75018496	19	G	C	0.024538	0.003639	1.6e-11	524906	0.0048	0.013	0.714	1030836	0.075981	TRUE	FALSE	40785683	TRUE	TRUE	TRUE	8.45462e-05	0.126723
rs7527389	1	G	A	-0.019326	0.001959	6.31e-23	522837	0.005	0.0069	0.4744	1030836	0.630568	FALSE	FALSE	8556545	TRUE	TRUE	TRUE	0.000174012	0.259814
rs7529794	1	T	G	0.016098	0.002151	7.57e-14	523842	-0.0096	0.0077	0.2089	1030836	0.26241	FALSE	FALSE	40403370	TRUE	TRUE	TRUE	0.000100316	0.150056
rs7548606	1	G	A	0.016235	0.001951	9.26e-17	524922	0.0036	0.0069	0.6055	1030836	0.625851	FALSE	FALSE	212388607	TRUE	TRUE	TRUE	0.000123438	0.185029
rs7572278	2	A	T	0.020437	0.002383	1.04e-17	523841	-0.0117	0.009	0.1928	1030836	0.206818	TRUE	FALSE	8563029	TRUE	TRUE	TRUE	0.000137033	0.204987
rs760908	22	T	G	-0.015204	0.002649	9.7e-09	523522	0.0013	0.0092	0.8837	1030836	0.15316	FALSE	FALSE	32057501	TRUE	TRUE	TRUE	5.99643e-05	0.0896384
rs766228	20	T	G	-0.010513	0.001903	3.37e-08	523522	0.0006	0.0067	0.9279	1030836	0.502115	FALSE	FALSE	11371883	TRUE	TRUE	TRUE	5.52606e-05	0.0826067
rs76830965	3	A	C	-0.020783	0.002956	2.13e-12	523843	0.003	0.0116	0.7975	1030836	0.116683	FALSE	FALSE	159637678	TRUE	TRUE	TRUE	8.9037e-05	0.133184
rs7696969	4	G	T	-0.012466	0.002023	7.36e-10	481440	0.0032	0.0069	0.644401	1030836	0.619889	FALSE	FALSE	143326714	TRUE	TRUE	TRUE	7.32333e-05	0.100669
rs77057307	3	A	G	0.02818	0.005024	2.08e-08	524922	0.0116	0.0188	0.5359	1030836	0.040114	FALSE	FALSE	71637104	TRUE	TRUE	TRUE	6.11544e-05	0.0916622
rs77101566	3	A	G	0.031592	0.005074	4.94e-10	524922	-0.0109	0.0202	0.5911	1030836	0.036931	FALSE	FALSE	71358223	TRUE	TRUE	TRUE	7.09958e-05	0.106414
rs7757316	6	G	A	-0.04939	0.003516	8.7e-45	523065	0.0049	0.0121	0.686099	1030836	0.078773	FALSE	FALSE	35305537	TRUE	TRUE	TRUE	0.00035404	0.528935
rs7776054	6	G	A	-0.04014	0.00215	9.81e-78	524458	-0.0054	0.0075	0.4709	1030836	0.260832	FALSE	FALSE	135418916	TRUE	TRUE	TRUE	0.000621282	0.930916
rs7790229	7	A	G	0.012114	0.001896	1.71e-10	524918	-0.0049	0.0067	0.4637	1030836	0.492994	FALSE	FALSE	97919338	TRUE	TRUE	TRUE	7.33601e-05	0.109957
rs7802739	7	T	C	-0.022186	0.002331	1.85e-21	524896	0.002	0.0081	0.7998	1030836	0.793015	FALSE	FALSE	130749033	TRUE	TRUE	TRUE	0.000161588	0.242211
rs780669	10	T	C	-0.02226	0.003089	5.95e-13	524923	-0.0071	0.0103	0.490399	1030836	0.887133	FALSE	FALSE	73112241	TRUE	TRUE	TRUE	9.92284e-05	0.148736
rs7839516	8	C	T	0.015461	0.001959	3.08e-15	523984	-0.0131	0.0069	0.0573099	1030836	0.369365	FALSE	FALSE	61386533	TRUE	TRUE	TRUE	0.000111362	0.166627
rs78487935	16	G	A	-0.023648	0.00356	3.2e-11	523982	0.0079	0.0122	0.5163	1030836	0.077712	FALSE	FALSE	3651579	TRUE	TRUE	TRUE	8.01629e-05	0.11994
rs7855586	9	G	A	0.014877	0.002086	1.03e-12	523978	0.003	0.0073	0.6867	1030836	0.290115	FALSE	FALSE	112678121	TRUE	TRUE	TRUE	9.11631e-05	0.136399
rs79237520	5	T	C	0.08538	0.006437	4.14e-40	522125	0.0078	0.0273	0.774701	1030836	0.022839	FALSE	FALSE	134712566	TRUE	TRUE	TRUE	0.000325376	0.485223
rs7924213	10	A	G	-0.013322	0.002066	1.18e-10	524909	0.008	0.0074	0.2814	1030836	0.307157	FALSE	FALSE	14974563	TRUE	TRUE	TRUE	7.55378e-05	0.11322
rs79503	22	G	A	-0.027888	0.001942	1.02e-46	523523	-0.0023	0.0067	0.7272	1030836	0.447419	FALSE	FALSE	39528440	TRUE	TRUE	TRUE	0.00038457	0.575067
rs79805393	11	C	T	0.017037	0.002503	1.04e-11	524917	0.0025	0.0087	0.776301	1030836	0.173015	FALSE	FALSE	128412297	TRUE	TRUE	TRUE	8.30611e-05	0.124499
rs7983682	13	T	C	0.013727	0.002028	1.34e-11	524921	0.0123	0.0071	0.0854496	1030836	0.322752	FALSE	FALSE	49178830	TRUE	TRUE	TRUE	8.23755e-05	0.123472
rs80006387	7	G	A	-0.031722	0.005464	6.59e-09	524923	0.0099	0.0209	0.636601	1030836	0.031539	FALSE	FALSE	40437273	TRUE	TRUE	TRUE	6.14725e-05	0.0921393
rs8004780	14	C	A	0.018324	0.001972	1.6e-20	524919	0.0027	0.0069	0.693499	1030836	0.366436	FALSE	FALSE	103853360	TRUE	TRUE	TRUE	0.000155905	0.233701
rs80177247	10	G	A	-0.01435	0.002545	1.76e-08	524920	0.004	0.009	0.655	1030836	0.167793	FALSE	FALSE	5296243	TRUE	TRUE	TRUE	5.75094e-05	0.0861983
rs8046391	16	C	G	-0.024472	0.002122	9.68e-31	524918	0.0042	0.0074	0.5699	1030836	0.273776	TRUE	FALSE	30836648	TRUE	TRUE	TRUE	0.000238141	0.357002
rs8052370	16	T	C	-0.021027	0.002036	5.82e-25	481437	-0.0035	0.007	0.6148	1030836	0.609467	FALSE	FALSE	88837298	TRUE	TRUE	TRUE	0.000210471	0.28936
rs8075090	17	C	T	0.020988	0.001897	2.01e-28	524918	-0.0085	0.0067	0.2042	1030836	0.523681	FALSE	FALSE	4969108	TRUE	TRUE	TRUE	0.000219754	0.329432
rs853198	17	C	A	-0.020396	0.001969	4e-25	524921	0.0131	0.0069	0.0578296	1030836	0.639646	FALSE	FALSE	35849342	TRUE	TRUE	TRUE	0.000191774	0.28748
rs912416	13	C	A	-0.012011	0.001914	3.58e-10	522837	0.0072	0.0067	0.2811	1030836	0.445384	FALSE	FALSE	50933553	TRUE	TRUE	TRUE	7.12714e-05	0.106403
rs937283	12	G	A	0.010584	0.001922	3.72e-08	523977	0.0079	0.0067	0.2422	1030836	0.405224	FALSE	FALSE	69202164	TRUE	TRUE	TRUE	5.39981e-05	0.0807895
rs9375486	6	T	C	-0.013808	0.001948	1.4e-12	524921	-0.0033	0.0068	0.6351	1030836	0.379599	FALSE	FALSE	127388186	TRUE	TRUE	TRUE	8.98026e-05	0.134606
rs949349	11	C	T	0.014189	0.002137	3.26e-11	523523	0.0018	0.0074	0.8102	1030836	0.271122	FALSE	FALSE	86297189	TRUE	TRUE	TRUE	7.95707e-05	0.11895
rs9525619	13	T	C	-0.020294	0.001896	1.08e-26	524920	-0.0114	0.0067	0.0885605	1030836	0.534266	FALSE	FALSE	42992135	TRUE	TRUE	TRUE	0.000204956	0.307245
rs9534338	13	C	T	0.015145	0.001895	1.38e-15	524920	0.0053	0.0067	0.4235	1030836	0.459888	FALSE	FALSE	46707137	TRUE	TRUE	TRUE	0.000113947	0.1708
rs9590390	13	A	G	0.030122	0.002107	2.51e-46	522977	-0.0046	0.0075	0.5372	1030836	0.291922	FALSE	FALSE	114920867	TRUE	TRUE	TRUE	0.000375099	0.560314
rs9605047	22	T	G	0.019972	0.002109	2.99e-21	481442	-0.0004	0.0072	0.9577	1030836	0.327768	FALSE	FALSE	20002848	TRUE	TRUE	TRUE	0.000175776	0.241654
rs9648346	7	G	C	-0.024414	0.002347	2.63e-25	523916	-0.0078	0.0082	0.3387	1030836	0.203178	TRUE	FALSE	28160113	TRUE	TRUE	TRUE	0.000192995	0.288757
rs968478	20	G	A	0.014727	0.001938	3.11e-14	524918	0.001	0.0069	0.8897	1030836	0.397325	FALSE	FALSE	47339742	TRUE	TRUE	TRUE	0.000103869	0.155692
rs9864087	3	C	T	0.013996	0.001909	2.4e-13	524917	0.0103	0.0067	0.1249	1030836	0.575539	FALSE	FALSE	153000036	TRUE	TRUE	TRUE	9.57085e-05	0.143458
rs9864216	3	A	G	0.023706	0.002268	1.57e-25	524921	-0.0047	0.008	0.559	1030836	0.776354	FALSE	FALSE	151007262	TRUE	TRUE	TRUE	0.00019515	0.292542
rs9898958	17	G	T	0.015551	0.002632	3.56e-09	523520	-0.0077	0.0091	0.3973	1030836	0.153458	FALSE	FALSE	55242242	TRUE	TRUE	TRUE	6.28325e-05	0.093926
rs9906320	17	A	G	0.024622	0.002296	8.67e-27	522443	0.0025	0.008	0.7568	1030836	0.775113	FALSE	FALSE	72690829	TRUE	TRUE	TRUE	0.000211352	0.315338
rs9920	7	C	T	0.02939	0.003092	2.15e-21	523521	-0.1031	0.0112	5.07e-20	1030836	0.104682	FALSE	FALSE	116200092	TRUE	TRUE	TRUE	0.000161912	0.24206
rs9937837	16	G	T	-0.015089	0.002136	1.69e-12	523983	0.006	0.0074	0.4237	1030836	0.269678	FALSE	FALSE	31298939	TRUE	TRUE	TRUE	8.96831e-05	0.134186
rs9939124	16	T	C	-0.016734	0.002051	3.6e-16	523520	0.0018	0.0072	0.7994	1030836	0.306976	FALSE	FALSE	75185764	TRUE	TRUE	TRUE	0.000119147	0.178118
																			0.0254687	37.7409

## Sheet: Sup Table 4. monocyte
SNP	chr	effect_allele.exposure	other_allele.exposure	beta.exposure	se.exposure	pval.exposure	samplesize.exposure	beta.outcome	se.outcome	pval.outcome	samplesize.outcome	EAF	palindromic	ambiguous	pos	mr_keep.exposure	mr_keep.outcome	mr_keep	PVE	F statics
rs10094039	8	G	A	-0.091286	0.001924	1e-200	521594	0.0035	0.0068	0.6089	1030836	0.616642	FALSE	FALSE	130589676	TRUE	TRUE	TRUE	0.00393982	5.04032
rs10099546	8	G	A	-0.020315	0.002802	4.33e-13	476031	-0.0124	0.0095	0.1938	1030836	0.143315	FALSE	FALSE	144638734	TRUE	TRUE	TRUE	0.000101339	0.117858
rs10123018	9	A	G	0.075498	0.001889	1e-200	521590	-0.0035	0.0069	0.6088	1030836	0.582145	FALSE	FALSE	113850365	TRUE	TRUE	TRUE	0.00277305	3.54346
rs1016680	17	C	A	-0.02553	0.001951	4.31e-39	521591	0.0118	0.007	0.0900306	1030836	0.63682	FALSE	FALSE	35874385	TRUE	TRUE	TRUE	0.000301488	0.384297
rs10197805	2	C	T	-0.041572	0.002564	4.7e-59	520192	-0.0027	0.0093	0.767701	1030836	0.15658	FALSE	FALSE	225750753	TRUE	TRUE	TRUE	0.00045647	0.580374
rs10238435	7	T	C	-0.023569	0.002276	4.23e-25	521583	-0.0076	0.0085	0.3727	1030836	0.239724	FALSE	FALSE	28724491	TRUE	TRUE	TRUE	0.000202486	0.258072
rs1031091	2	G	A	-0.010933	0.001989	3.93e-08	519575	0.0062	0.0071	0.3817	1030836	0.336191	FALSE	FALSE	24680948	TRUE	TRUE	TRUE	5.33504e-05	0.0677241
rs10403909	19	G	A	0.018742	0.002204	1.95e-17	469584	-0.0154	0.0076	0.0414	1030836	0.724302	FALSE	FALSE	1008358	TRUE	TRUE	TRUE	0.000140286	0.160948
rs10409752	19	G	T	0.013022	0.002383	4.74e-08	521589	0.0042	0.0088	0.6326	1030836	0.794453	FALSE	FALSE	6297374	TRUE	TRUE	TRUE	5.53815e-05	0.0705752
rs10420703	19	C	T	0.018408	0.00249	1.49e-13	476099	-0.0166	0.0086	0.0535094	1030836	0.808132	FALSE	FALSE	33758488	TRUE	TRUE	TRUE	0.000105082	0.122229
rs10437954	12	A	G	-0.01788	0.003268	4.59e-08	521589	-0.0069	0.0114	0.5457	1030836	0.905195	FALSE	FALSE	58003922	TRUE	TRUE	TRUE	5.48704e-05	0.0699239
rs10460159	18	C	T	-0.015786	0.001899	9.88e-17	520192	-0.0174	0.0067	0.00981093	1030836	0.428951	FALSE	FALSE	60996360	TRUE	TRUE	TRUE	0.000122083	0.155169
rs10478058	5	G	A	0.014834	0.002354	3.01e-10	521591	0.0124	0.0082	0.131	1030836	0.196989	FALSE	FALSE	110962584	TRUE	TRUE	TRUE	6.96162e-05	0.0887167
rs10518329	4	G	A	-0.013729	0.001995	6.18e-12	520193	0.0005	0.0071	0.9478	1030836	0.330665	FALSE	FALSE	120401835	TRUE	TRUE	TRUE	8.34333e-05	0.106041
rs1052484	14	C	G	0.013854	0.002281	1.28e-09	521590	0.0116	0.0081	0.1554	1030836	0.215829	TRUE	FALSE	25281444	TRUE	TRUE	TRUE	6.49682e-05	0.082793
rs10780209	9	A	G	0.045431	0.001865	5.69e-131	521582	-0.0063	0.0066	0.3465	1030836	0.479354	FALSE	FALSE	91472127	TRUE	TRUE	TRUE	0.00103023	1.31413
rs10814193	9	C	A	0.014748	0.002069	1.07e-12	521594	-0.0134	0.0073	0.0668698	1030836	0.715571	FALSE	FALSE	35018686	TRUE	TRUE	TRUE	8.85366e-05	0.112831
rs10828725	10	T	G	-0.047265	0.002019	3.56e-121	478116	-0.0112	0.0069	0.1082	1030836	0.367802	FALSE	FALSE	25218243	TRUE	TRUE	TRUE	0.00103891	1.21469
rs10831507	11	C	A	0.010798	0.001927	2.15e-08	521590	0.0013	0.0069	0.8538	1030836	0.38974	FALSE	FALSE	96060068	TRUE	TRUE	TRUE	5.54634e-05	0.0706798
rs10849020	12	G	C	-0.024066	0.002299	1.28e-25	518763	0.0099	0.0082	0.2284	1030836	0.210195	TRUE	FALSE	4332009	TRUE	TRUE	TRUE	0.0001923	0.243762
rs10849448	12	G	A	-0.050144	0.002236	2.77e-111	521594	-0.0061	0.0081	0.4512	1030836	0.753266	FALSE	FALSE	6493351	TRUE	TRUE	TRUE	0.000934642	1.19212
rs10892342	11	C	T	-0.018109	0.002101	7.02e-18	521589	-0.0097	0.0074	0.1882	1030836	0.276119	FALSE	FALSE	119135814	TRUE	TRUE	TRUE	0.000131094	0.167072
rs10902106	11	C	T	0.013363	0.001888	1.53e-12	518722	0.0155	0.0067	0.02016	1030836	0.540451	FALSE	FALSE	220243	TRUE	TRUE	TRUE	8.87005e-05	0.112417
rs1091815	7	A	G	-0.01425	0.002263	3.14e-10	519576	0.0023	0.008	0.7716	1030836	0.76516	FALSE	FALSE	73489643	TRUE	TRUE	TRUE	7.29767e-05	0.09264
rs10935473	3	T	G	0.025021	0.00188	2.3e-40	520192	-0.0054	0.0068	0.4214	1030836	0.441522	FALSE	FALSE	98416900	TRUE	TRUE	TRUE	0.000308743	0.392491
rs10948314	6	G	A	-0.033579	0.003076	1.04e-27	520190	-0.0032	0.0109	0.769501	1030836	0.10293	FALSE	FALSE	46911131	TRUE	TRUE	TRUE	0.000208225	0.26468
rs11082397	18	G	T	0.018719	0.002766	1.36e-11	521591	0.0112	0.0098	0.251	1030836	0.128716	FALSE	FALSE	42094299	TRUE	TRUE	TRUE	7.85937e-05	0.100158
rs11086102	19	C	G	0.031397	0.002021	2.26e-54	478115	0.0125	0.007	0.0748204	1030836	0.632941	TRUE	FALSE	18398628	TRUE	TRUE	TRUE	0.000458042	0.535231
rs11104881	12	C	T	-0.015568	0.002051	3.35e-14	520653	0.0048	0.0073	0.5085	1030836	0.702076	FALSE	FALSE	88843474	TRUE	TRUE	TRUE	0.000101388	0.128977
rs11130612	3	T	C	-0.012373	0.001985	4.71e-10	521568	-0.0076	0.0071	0.2846	1030836	0.334436	FALSE	FALSE	58029016	TRUE	TRUE	TRUE	6.81527e-05	0.0868477
rs111456533	10	A	G	-0.014324	0.002538	1.7e-08	521571	-0.0004	0.0088	0.9649	1030836	0.163516	FALSE	FALSE	126439381	TRUE	TRUE	TRUE	5.61276e-05	0.0715236
rs11170652	12	A	G	-0.018075	0.002374	2.77e-14	521553	0.0061	0.0085	0.4727	1030836	0.194716	FALSE	FALSE	54099076	TRUE	TRUE	TRUE	0.000102456	0.130562
rs11189154	10	A	G	0.050518	0.002145	1.25e-122	520154	0.0105	0.0078	0.1737	1030836	0.255718	FALSE	FALSE	99108922	TRUE	TRUE	TRUE	0.000971451	1.23569
rs11190141	10	T	C	-0.04368	0.001932	4.02e-113	521588	0.0051	0.0068	0.4566	1030836	0.371953	FALSE	FALSE	101292390	TRUE	TRUE	TRUE	0.000891406	1.13691
rs112248289	7	C	A	0.0221	0.00282	4.83e-15	521560	0.001	0.0105	0.9215	1030836	0.128726	FALSE	FALSE	44770213	TRUE	TRUE	TRUE	0.000109556	0.139612
rs11242109	5	T	G	-0.022463	0.001875	4.75e-33	520504	-0.0074	0.0067	0.2657	1030836	0.478171	FALSE	FALSE	131677047	TRUE	TRUE	TRUE	0.000251812	0.320291
rs11246065	11	G	A	-0.022075	0.00207	1.6e-26	475283	0.0041	0.0077	0.596901	1030836	0.339085	FALSE	FALSE	324170	TRUE	TRUE	TRUE	0.000218417	0.25365
rs11247908	1	A	G	-0.029245	0.002464	1.92e-32	521592	-0.0053	0.0088	0.5457	1030836	0.172916	FALSE	FALSE	26638222	TRUE	TRUE	TRUE	0.000244635	0.31181
rs11252148	10	A	G	0.011664	0.001872	4.79e-10	520191	-0.0112	0.0066	0.09007	1030836	0.483966	FALSE	FALSE	3917237	TRUE	TRUE	TRUE	6.79545e-05	0.0863664
rs1127101	2	G	A	0.014398	0.001903	3.98e-14	520189	0.0105	0.0068	0.1218	1030836	0.603537	FALSE	FALSE	220040330	TRUE	TRUE	TRUE	9.92067e-05	0.12609
rs113015223	8	T	C	0.018546	0.002311	1.06e-15	521565	0.0074	0.0085	0.3851	1030836	0.210935	FALSE	FALSE	57037166	TRUE	TRUE	TRUE	0.000114496	0.14591
rs113155021	8	A	G	-0.047706	0.007969	2.21e-09	476441	-0.0007	0.0275	0.9811	1030836	0.015283	FALSE	FALSE	43719739	TRUE	TRUE	TRUE	6.85009e-05	0.0797329
rs113292043	1	T	C	-0.024784	0.003776	5.45e-11	521594	0.0011	0.0155	0.9413	1030836	0.065718	FALSE	FALSE	223231657	TRUE	TRUE	TRUE	7.54284e-05	0.0961248
rs1146933	13	C	T	-0.014028	0.002287	8.88e-10	521591	0.0093	0.0083	0.2609	1030836	0.786362	FALSE	FALSE	78404049	TRUE	TRUE	TRUE	6.61184e-05	0.084259
rs11508026	16	T	C	-0.011946	0.00189	2.7e-10	520647	-0.0067	0.0068	0.3213	1030836	0.431325	FALSE	FALSE	56999328	TRUE	TRUE	TRUE	7.00074e-05	0.0890537
rs11557154	9	T	C	0.031988	0.002794	2.64e-30	520193	-0.0042	0.0098	0.668399	1030836	0.127576	FALSE	FALSE	34107505	TRUE	TRUE	TRUE	0.000227772	0.289533
rs11590380	1	C	T	0.024736	0.002083	1.69e-32	478116	0.0089	0.0072	0.2133	1030836	0.679418	FALSE	FALSE	185400939	TRUE	TRUE	TRUE	0.000266542	0.3114
rs11602323	11	G	T	0.06519	0.002862	9.23e-115	521562	0.0058	0.01	0.564	1030836	0.123096	FALSE	FALSE	122519281	TRUE	TRUE	TRUE	0.000917462	1.17011
rs11631419	15	T	C	-0.01168	0.001894	7.16e-10	520192	-0.0018	0.0067	0.7899	1030836	0.572619	FALSE	FALSE	86288673	TRUE	TRUE	TRUE	6.67723e-05	0.084864
rs11644125	16	T	C	-0.019445	0.001921	4.73e-24	520654	0.0019	0.0069	0.782	1030836	0.597948	FALSE	FALSE	57058974	TRUE	TRUE	TRUE	0.000181799	0.231289
rs11655888	17	T	C	-0.014142	0.002545	2.83e-08	477037	-0.0038	0.0089	0.6672	1030836	0.180123	FALSE	FALSE	79389411	TRUE	TRUE	TRUE	5.90703e-05	0.0688415
rs11713343	3	A	G	-0.026259	0.002392	5.24e-28	519112	0.0001	0.0085	0.9918	1030836	0.196605	FALSE	FALSE	128185399	TRUE	TRUE	TRUE	0.000217826	0.276312
rs11723621	4	G	A	-0.013213	0.002061	1.48e-10	521593	0.0062	0.0074	0.4012	1030836	0.290773	FALSE	FALSE	72615362	TRUE	TRUE	TRUE	7.20066e-05	0.0917636
rs11792030	9	A	G	0.02217	0.003107	1e-12	521579	0.0149	0.0113	0.1891	1030836	0.103551	FALSE	FALSE	130732588	TRUE	TRUE	TRUE	9.12518e-05	0.116288
rs1180658	10	A	C	-0.012535	0.001945	1.19e-10	520655	0.0128	0.0069	0.0650594	1030836	0.633894	FALSE	FALSE	61645945	TRUE	TRUE	TRUE	7.29293e-05	0.0927723
rs118083884	17	A	G	-0.096502	0.008517	1.01e-29	477020	-0.0165	0.0353	0.6402	1030836	0.016672	FALSE	FALSE	16522922	TRUE	TRUE	TRUE	0.000305344	0.355927
rs11844354	14	G	A	-0.012539	0.002243	2.32e-08	521593	0.0029	0.0079	0.7127	1030836	0.226227	FALSE	FALSE	35356986	TRUE	TRUE	TRUE	5.50445e-05	0.0701463
rs11854390	15	T	C	0.04248	0.001892	1.26e-111	521592	0.002	0.0067	0.7637	1030836	0.562044	FALSE	FALSE	80224817	TRUE	TRUE	TRUE	0.000888382	1.13306
rs11857609	15	C	T	0.023258	0.002198	3.99e-26	521591	0.0065	0.0078	0.408	1030836	0.759798	FALSE	FALSE	66095270	TRUE	TRUE	TRUE	0.000197447	0.251652
rs11965885	6	T	G	-0.010796	0.001925	2.09e-08	519571	-0.013	0.0069	0.0587097	1030836	0.581843	FALSE	FALSE	43693094	TRUE	TRUE	TRUE	5.67154e-05	0.0719953
rs12055642	6	C	T	0.018089	0.002337	1.04e-14	521588	-0.0009	0.0084	0.9166	1030836	0.199011	FALSE	FALSE	135079040	TRUE	TRUE	TRUE	0.000104319	0.132945
rs12118443	1	A	G	-0.018028	0.001863	4e-22	521588	0.01	0.0067	0.1355	1030836	0.489432	FALSE	FALSE	90038588	TRUE	TRUE	TRUE	0.000162432	0.207016
rs12144117	1	T	C	-0.014095	0.002289	7.63e-10	520509	0.0041	0.0082	0.613999	1030836	0.215407	FALSE	FALSE	9182141	TRUE	TRUE	TRUE	6.71528e-05	0.0853997
rs12147629	14	G	A	0.016563	0.002024	2.9e-16	521593	-0.009	0.0071	0.2063	1030836	0.31157	FALSE	FALSE	75307588	TRUE	TRUE	TRUE	0.000117686	0.149983
rs12198236	6	C	T	-0.010361	0.001892	4.46e-08	521594	0.0012	0.0068	0.859	1030836	0.562093	FALSE	FALSE	111111127	TRUE	TRUE	TRUE	5.28474e-05	0.0673464
rs12207691	6	G	A	-0.011668	0.002031	9.49e-09	521593	0.0085	0.0072	0.2393	1030836	0.304304	FALSE	FALSE	89832717	TRUE	TRUE	TRUE	5.76435e-05	0.0734585
rs12306790	12	T	C	0.019129	0.002066	2.22e-20	521594	-0.0141	0.0073	0.0518203	1030836	0.714634	FALSE	FALSE	89864047	TRUE	TRUE	TRUE	0.000149245	0.19021
rs12327253	18	G	A	0.017782	0.002112	4.05e-17	521581	-0.0123	0.0076	0.105	1030836	0.293564	FALSE	FALSE	20719164	TRUE	TRUE	TRUE	0.00013115	0.16714
rs12332674	5	G	T	-0.016504	0.002625	3.33e-10	521592	0.0038	0.0095	0.6892	1030836	0.152382	FALSE	FALSE	132322852	TRUE	TRUE	TRUE	7.03627e-05	0.0896683
rs12376511	9	C	T	-0.048585	0.002529	3.44e-82	521592	-0.0097	0.0092	0.2881	1030836	0.163934	FALSE	FALSE	22142756	TRUE	TRUE	TRUE	0.000647059	0.825071
rs12461422	19	T	C	-0.016008	0.002202	3.77e-13	478115	-0.0096	0.0081	0.2366	1030836	0.283017	FALSE	FALSE	3167542	TRUE	TRUE	TRUE	0.000103998	0.121481
rs12480462	20	T	C	-0.030991	0.00203	1.44e-52	521591	-0.0083	0.0071	0.2426	1030836	0.31601	FALSE	FALSE	31065178	TRUE	TRUE	TRUE	0.000415195	0.529294
rs12480732	20	T	C	0.054282	0.002188	8.57e-136	520647	-0.0084	0.0079	0.285	1030836	0.257776	FALSE	FALSE	31191015	TRUE	TRUE	TRUE	0.00112751	1.43578
rs12522498	5	G	A	-0.010937	0.001949	2.05e-08	520190	0.0087	0.0069	0.2054	1030836	0.360634	FALSE	FALSE	156802019	TRUE	TRUE	TRUE	5.51623e-05	0.0701072
rs12530071	6	C	T	-0.014689	0.002241	5.78e-11	520190	-0.0139	0.0081	0.0869	1030836	0.224608	FALSE	FALSE	2886067	TRUE	TRUE	TRUE	7.51555e-05	0.095519
rs12542907	8	G	C	-0.024199	0.001911	1.01e-36	521591	-0.0137	0.0069	0.0451004	1030836	0.398926	TRUE	FALSE	68813188	TRUE	TRUE	TRUE	0.000280831	0.357958
rs12694733	2	A	G	-0.011119	0.001889	4.07e-09	520549	-0.0116	0.0068	0.0864609	1030836	0.582142	FALSE	FALSE	228321982	TRUE	TRUE	TRUE	6.01477e-05	0.0764965
rs12742428	1	G	A	-0.016747	0.00203	1.68e-16	478115	0.0009	0.007	0.9021	1030836	0.650574	FALSE	FALSE	67426487	TRUE	TRUE	TRUE	0.000127513	0.148953
rs12747432	1	T	G	-0.02404	0.003738	1.31e-10	521590	0.0108	0.0133	0.4149	1030836	0.066638	FALSE	FALSE	198566554	TRUE	TRUE	TRUE	7.18904e-05	0.091615
rs12756133	1	A	G	0.01289	0.002324	2.98e-08	519506	-0.0068	0.0083	0.4137	1030836	0.203774	FALSE	FALSE	77949824	TRUE	TRUE	TRUE	5.39164e-05	0.0684335
rs1283945	6	C	T	-0.034748	0.006118	1.38e-08	521198	-0.013	0.0212	0.538801	1030836	0.975589	FALSE	FALSE	44572306	TRUE	TRUE	TRUE	5.75098e-05	0.0732326
rs12874404	13	G	A	-0.064503	0.004124	4.19e-55	520652	-0.0034	0.0154	0.826	1030836	0.055525	FALSE	FALSE	108993494	TRUE	TRUE	TRUE	0.000436384	0.555316
rs12934481	16	T	G	0.016179	0.002344	5.28e-12	520653	-0.0008	0.0086	0.928	1030836	0.202264	FALSE	FALSE	10988396	TRUE	TRUE	TRUE	8.44717e-05	0.107456
rs12941356	17	G	A	-0.017387	0.001989	2.45e-18	478051	-0.0046	0.0068	0.4982	1030836	0.588457	FALSE	FALSE	17716531	TRUE	TRUE	TRUE	0.000146423	0.171022
rs12993696	2	G	A	-0.013558	0.002191	6.32e-10	520650	0.0079	0.0077	0.3093	1030836	0.241702	FALSE	FALSE	232272826	TRUE	TRUE	TRUE	6.73816e-05	0.0857139
rs13027410	2	C	A	0.012109	0.00207	5.02e-09	484298	0.0009	0.0073	0.9059	1030836	0.317451	FALSE	FALSE	128593058	TRUE	TRUE	TRUE	6.35414e-05	0.0751807
rs13073885	3	C	T	0.012652	0.00201	3.16e-10	521564	0.0063	0.0072	0.3779	1030836	0.315326	FALSE	FALSE	119865160	TRUE	TRUE	TRUE	6.91181e-05	0.0880775
rs13094390	3	G	A	-0.020844	0.002927	1.11e-12	520654	-0.007	0.0102	0.4891	1030836	0.115983	FALSE	FALSE	71817778	TRUE	TRUE	TRUE	8.90937e-05	0.113336
rs13167280	5	A	G	0.017435	0.002996	6.07e-09	474344	-0.0017	0.0107	0.8714	1030836	0.128106	FALSE	FALSE	1280477	TRUE	TRUE	TRUE	6.79058e-05	0.0786921
rs13225324	7	A	G	0.012802	0.002041	3.69e-10	521576	-0.0051	0.0072	0.4805	1030836	0.305023	FALSE	FALSE	106517136	TRUE	TRUE	TRUE	6.94846e-05	0.0885465
rs13229868	7	A	G	0.015633	0.002594	1.73e-09	475605	-0.0129	0.0099	0.1933	1030836	0.197255	FALSE	FALSE	6881302	TRUE	TRUE	TRUE	7.73963e-05	0.0899296
rs13238198	7	T	C	-0.021599	0.003013	7.88e-13	521591	0.0047	0.0107	0.6569	1030836	0.107602	FALSE	FALSE	49837504	TRUE	TRUE	TRUE	8.95934e-05	0.114177
rs13267464	8	T	C	-0.020483	0.001911	8.9e-27	521591	0.0039	0.0068	0.5675	1030836	0.399388	FALSE	FALSE	6906925	TRUE	TRUE	TRUE	0.000201283	0.256542
rs13271228	8	G	T	-0.03058	0.001886	4.35e-59	521592	0.0004	0.0073	0.9588	1030836	0.567054	FALSE	FALSE	116597409	TRUE	TRUE	TRUE	0.000459159	0.585368
rs1335929	1	C	T	0.016628	0.001894	1.77e-18	521591	-0.0069	0.0067	0.3065	1030836	0.570881	FALSE	FALSE	221136787	TRUE	TRUE	TRUE	0.000135467	0.172646
rs1367153	2	A	G	-0.011359	0.002056	3.39e-08	520649	0.0085	0.0073	0.2469	1030836	0.707555	FALSE	FALSE	16641675	TRUE	TRUE	TRUE	5.33967e-05	0.0679231
rs138028125	13	G	C	0.135387	0.005559	6.19e-131	517343	-0.0075	0.0241	0.7539	1030836	0.03476	TRUE	FALSE	28712689	TRUE	TRUE	TRUE	0.00122998	1.55648
rs139271	22	C	T	-0.015295	0.001907	1.11e-15	521593	0.0016	0.0068	0.8125	1030836	0.44222	FALSE	FALSE	39487595	TRUE	TRUE	TRUE	0.000115407	0.147078
rs1400003	2	T	C	-0.012475	0.002282	4.7e-08	520653	0.0046	0.0083	0.579201	1030836	0.212658	FALSE	FALSE	182961271	TRUE	TRUE	TRUE	5.21142e-05	0.0662921
rs141936164	4	G	A	-0.018654	0.001964	2.29e-21	521589	0.0094	0.0071	0.184	1030836	0.350763	FALSE	FALSE	103401723	TRUE	TRUE	TRUE	0.000158486	0.201987
rs1425553	4	A	G	-0.011125	0.001905	5.34e-09	519571	-0.0071	0.0068	0.2936	1030836	0.578634	FALSE	FALSE	185396920	TRUE	TRUE	TRUE	6.03523e-05	0.0766123
rs143273199	19	C	T	-0.066784	0.002145	1e-200	520150	0.0106	0.0079	0.1776	1030836	0.259095	FALSE	FALSE	45744552	TRUE	TRUE	TRUE	0.00171237	2.17973
rs144317085	4	T	A	0.061822	0.005227	3.1e-32	521592	-0.0062	0.0187	0.7395	1030836	0.034154	TRUE	FALSE	105806108	TRUE	TRUE	TRUE	0.000252154	0.321397
rs145447411	2	C	T	0.045684	0.006336	5.8e-13	520654	-0.0028	0.0247	0.9112	1030836	0.023067	FALSE	FALSE	182846767	TRUE	TRUE	TRUE	9.4062e-05	0.119657
rs145718079	8	A	G	-0.080235	0.009874	4.68e-16	518605	-0.0166	0.0387	0.6688	1030836	0.01018	FALSE	FALSE	48641192	TRUE	TRUE	TRUE	0.000129736	0.164395
rs146039611	7	A	G	0.071441	0.007029	3.07e-24	521134	-0.0021	0.0264	0.9372	1030836	0.019361	FALSE	FALSE	92323422	TRUE	TRUE	TRUE	0.000193804	0.246792
rs146474125	22	A	G	-0.026777	0.004828	2.99e-08	521592	0.0396	0.0173	0.0220399	1030836	0.040528	FALSE	FALSE	31493622	TRUE	TRUE	TRUE	5.57624e-05	0.0710611
rs1468488	22	C	T	0.032537	0.002139	3.36e-52	520190	0.0071	0.0076	0.3531	1030836	0.272855	FALSE	FALSE	17590744	TRUE	TRUE	TRUE	0.000420086	0.534093
rs147341073	7	G	A	-0.074659	0.005841	2.25e-37	521594	-0.0143	0.0221	0.518	1030836	0.027837	FALSE	FALSE	92381696	TRUE	TRUE	TRUE	0.000301686	0.384552
rs149007767	7	T	C	-0.072233	0.002651	1.97e-163	521591	-0.0018	0.0096	0.8507	1030836	0.16205	FALSE	FALSE	50370254	TRUE	TRUE	TRUE	0.001417	1.80821
rs149110519	6	T	C	0.074605	0.005093	1.51e-48	521590	-0.0098	0.0189	0.6052	1030836	0.036036	FALSE	FALSE	144385777	TRUE	TRUE	TRUE	0.00038669	0.492942
rs149287489	19	G	A	-0.031801	0.003703	9.36e-18	520135	-0.0029	0.0133	0.8244	1030836	0.078545	FALSE	FALSE	54295392	TRUE	TRUE	TRUE	0.000146388	0.186045
rs1535701	1	G	T	0.020771	0.001925	4.06e-27	521571	0.0006	0.0068	0.9352	1030836	0.621414	FALSE	FALSE	93805201	TRUE	TRUE	TRUE	0.000202997	0.258718
rs1587222	4	G	A	0.013851	0.002057	1.72e-11	520512	-0.0057	0.0073	0.4383	1030836	0.701806	FALSE	FALSE	79515724	TRUE	TRUE	TRUE	8.02986e-05	0.102119
rs1594541	17	C	T	0.015743	0.002369	3.12e-11	520194	0.001	0.0084	0.9017	1030836	0.195904	FALSE	FALSE	32654403	TRUE	TRUE	TRUE	7.80829e-05	0.0992407
rs1611236	6	A	G	-0.03374	0.002007	2.28e-63	519103	0.0087	0.0089	0.3249	1030836	0.322944	FALSE	FALSE	29748690	TRUE	TRUE	TRUE	0.00049782	0.631648
rs16831132	3	T	C	-0.013584	0.001931	2.07e-12	520651	0.009	0.0068	0.1867	1030836	0.39739	FALSE	FALSE	159923303	TRUE	TRUE	TRUE	8.83769e-05	0.112424
rs16939607	8	A	G	-0.025208	0.002656	2.43e-21	520192	0.0033	0.0096	0.732399	1030836	0.146042	FALSE	FALSE	79013333	TRUE	TRUE	TRUE	0.000158497	0.20146
rs16940328	16	A	G	0.038726	0.003003	5.15e-38	521588	0.0082	0.0105	0.4385	1030836	0.1123	FALSE	FALSE	86076108	TRUE	TRUE	TRUE	0.000299007	0.381131
rs16978176	17	C	T	-0.025359	0.001908	2.89e-40	520508	-0.0098	0.0068	0.1478	1030836	0.465252	FALSE	FALSE	72761242	TRUE	TRUE	TRUE	0.000319987	0.407036
rs17005891	4	A	G	-0.050963	0.002417	1.15e-98	520648	-0.0089	0.0085	0.2927	1030836	0.184381	FALSE	FALSE	83547862	TRUE	TRUE	TRUE	0.000781166	0.994401
rs17086239	13	C	G	-0.068559	0.00476	5.45e-47	521590	-0.0036	0.0186	0.8464	1030836	0.041159	TRUE	FALSE	28611186	TRUE	TRUE	TRUE	0.000370997	0.472929
rs17156536	7	A	C	0.024733	0.002577	8.66e-22	520652	-0.0097	0.009	0.2798	1030836	0.159358	FALSE	FALSE	28279488	TRUE	TRUE	TRUE	0.000163896	0.208508
rs17196752	20	T	C	-0.072454	0.002408	8.09e-199	520194	-0.0109	0.0087	0.2117	1030836	0.189945	FALSE	FALSE	48887268	TRUE	TRUE	TRUE	0.00161546	2.05636
rs17387886	1	C	G	-0.027781	0.002504	1.45e-28	521590	0.0074	0.0087	0.3938	1030836	0.173567	TRUE	FALSE	43419705	TRUE	TRUE	TRUE	0.000221412	0.282203
rs1749824	10	A	C	-0.011909	0.00196	1.26e-09	478114	0.0007	0.0067	0.9219	1030836	0.432497	FALSE	FALSE	80923862	TRUE	TRUE	TRUE	6.96197e-05	0.0813201
rs17498743	13	G	T	-0.018259	0.002489	2.27e-13	521592	-0.0048	0.009	0.5911	1030836	0.17382	FALSE	FALSE	108916149	TRUE	TRUE	TRUE	9.57543e-05	0.12203
rs17575497	1	T	C	0.366555	0.009065	1e-200	521131	-0.0051	0.0328	0.8757	1030836	0.013208	FALSE	FALSE	92315896	TRUE	TRUE	TRUE	0.00350244	4.47483
rs17656204	5	T	C	-0.054151	0.002035	6.78e-156	519114	-0.0017	0.0071	0.8099	1030836	0.321977	FALSE	FALSE	149501803	TRUE	TRUE	TRUE	0.0012803	1.62579
rs17700436	7	T	C	-0.028498	0.004027	1.53e-12	521577	0.0098	0.0147	0.5054	1030836	0.057432	FALSE	FALSE	17167825	TRUE	TRUE	TRUE	8.79276e-05	0.112051
rs17731	10	A	G	-0.014337	0.001938	1.45e-13	519568	0.0123	0.0069	0.07377	1030836	0.373507	FALSE	FALSE	3821561	TRUE	TRUE	TRUE	9.6197e-05	0.122118
rs17758695	18	T	C	-0.109272	0.005762	3.89e-80	519549	0.0006	0.0236	0.979	1030836	0.028765	FALSE	FALSE	60920854	TRUE	TRUE	TRUE	0.00066717	0.847397
rs17776203	10	C	A	-0.010604	0.001913	3.07e-08	520113	-0.0152	0.0068	0.0258297	1030836	0.443406	FALSE	FALSE	115848372	TRUE	TRUE	TRUE	5.55021e-05	0.0705286
rs1781799	10	T	C	0.011157	0.001931	7.83e-09	520653	0.008	0.0068	0.2381	1030836	0.612681	FALSE	FALSE	79697211	TRUE	TRUE	TRUE	5.90783e-05	0.0751513
rs17860428	2	A	G	-0.015614	0.002431	1.39e-10	520651	-0.0092	0.0088	0.2937	1030836	0.179529	FALSE	FALSE	202151400	TRUE	TRUE	TRUE	7.18218e-05	0.0913626
rs1800973	12	A	C	0.113424	0.003883	1.64e-187	520190	0.003	0.014	0.8284	1030836	0.061915	FALSE	FALSE	69744014	TRUE	TRUE	TRUE	0.00149444	1.90206
rs1822534	3	G	A	-0.030979	0.001911	4.69e-59	521585	0.0053	0.0069	0.4417	1030836	0.394011	FALSE	FALSE	12266804	TRUE	TRUE	TRUE	0.000458287	0.584248
rs1863651	8	T	A	-0.016734	0.002057	4.32e-16	520513	-0.0114	0.0073	0.1164	1030836	0.699445	TRUE	FALSE	82066998	TRUE	TRUE	TRUE	0.000117735	0.149735
rs1869365	17	C	T	0.020982	0.002226	4.54e-21	521583	0.014	0.0078	0.07172	1030836	0.231166	FALSE	FALSE	40293865	TRUE	TRUE	TRUE	0.000156488	0.199438
rs1885525	11	A	G	0.012936	0.001888	7.62e-12	520511	-0.0139	0.0066	0.0359104	1030836	0.506048	FALSE	FALSE	33904180	TRUE	TRUE	TRUE	8.36578e-05	0.106392
rs1889033	1	G	A	-0.015731	0.001863	3.18e-17	521570	0.0123	0.0067	0.0671506	1030836	0.485351	FALSE	FALSE	53211887	TRUE	TRUE	TRUE	0.000123626	0.157547
rs1892548	13	C	T	-0.062797	0.001987	1e-200	520653	-0.0028	0.0071	0.693	1030836	0.654819	FALSE	FALSE	41002641	TRUE	TRUE	TRUE	0.00178269	2.27161
rs1902796	5	G	A	-0.011801	0.002127	2.97e-08	521593	0.0016	0.0075	0.8303	1030836	0.735738	FALSE	FALSE	161368942	TRUE	TRUE	TRUE	5.41534e-05	0.0690106
rs190982	5	A	G	-0.012414	0.001944	1.77e-10	520652	0.0148	0.007	0.03498	1030836	0.602656	FALSE	FALSE	88223420	TRUE	TRUE	TRUE	7.38057e-05	0.0938866
rs1930303	9	A	G	-0.061771	0.002001	1e-200	520514	-0.001	0.0071	0.888	1030836	0.66324	FALSE	FALSE	114071879	TRUE	TRUE	TRUE	0.00170447	2.17119
rs1933295	1	G	A	-0.02438	0.002335	1.74e-25	478114	-0.013	0.008	0.105	1030836	0.776592	FALSE	FALSE	62107021	TRUE	TRUE	TRUE	0.000206248	0.240943
rs1954735	8	C	T	0.020807	0.002504	1.01e-16	521590	-0.0014	0.009	0.8764	1030836	0.168423	FALSE	FALSE	108239325	TRUE	TRUE	TRUE	0.00012127	0.15455
rs1967309	16	G	A	-0.022132	0.001924	1.43e-30	520655	-0.0127	0.0068	0.0642895	1030836	0.603077	FALSE	FALSE	4065583	TRUE	TRUE	TRUE	0.000234504	0.298357
rs1970364	6	T	C	0.019264	0.002125	1.32e-19	520644	0.0051	0.0075	0.5001	1030836	0.264825	FALSE	FALSE	113969527	TRUE	TRUE	TRUE	0.000144502	0.183828
rs1976633	3	G	A	-0.016163	0.002511	1.25e-10	521592	-0.0039	0.009	0.668099	1030836	0.834784	FALSE	FALSE	141650739	TRUE	TRUE	TRUE	7.2061e-05	0.0918327
rs1992057	10	A	G	0.012056	0.001901	2.34e-10	521589	-0.0018	0.0068	0.7854	1030836	0.431615	FALSE	FALSE	98427670	TRUE	TRUE	TRUE	7.13141e-05	0.0908804
rs1997577	21	T	A	-0.029591	0.002601	5.8e-30	521593	0.0008	0.009	0.9253	1030836	0.154954	TRUE	FALSE	16371102	TRUE	TRUE	TRUE	0.000229315	0.29228
rs2007483	18	A	T	-0.023714	0.001934	1.63e-34	521591	0.0065	0.007	0.3525	1030836	0.382309	TRUE	FALSE	77476131	TRUE	TRUE	TRUE	0.000265598	0.338537
rs2013605	18	T	G	0.018187	0.003113	5.27e-09	520649	0.0076	0.0108	0.4832	1030836	0.102362	FALSE	FALSE	19726151	TRUE	TRUE	TRUE	6.07844e-05	0.0773211
rs2018092	3	C	T	-0.01154	0.001922	1.97e-09	520464	-0.0023	0.0068	0.7339	1030836	0.614987	FALSE	FALSE	185903842	TRUE	TRUE	TRUE	6.30642e-05	0.0801928
rs2022003	1	T	A	0.016809	0.002073	5.41e-16	521591	-0.0022	0.0073	0.7687	1030836	0.279384	TRUE	FALSE	158586966	TRUE	TRUE	TRUE	0.000113768	0.144989
rs2038700	14	C	T	0.039975	0.001919	2.81e-96	521588	0.0074	0.0068	0.2757	1030836	0.394192	FALSE	FALSE	25461989	TRUE	TRUE	TRUE	0.00076322	0.973294
rs205422	16	C	T	0.012805	0.002092	9.49e-10	520509	0.0153	0.0074	0.0386296	1030836	0.697421	FALSE	FALSE	28076858	TRUE	TRUE	TRUE	6.92027e-05	0.0880067
rs2063996	14	C	T	-0.011333	0.001949	6.2e-09	520192	0.006	0.0069	0.3859	1030836	0.625943	FALSE	FALSE	75820645	TRUE	TRUE	TRUE	6.0144e-05	0.0764392
rs2084312	17	T	C	0.037684	0.002351	8.97e-58	520512	-0.0026	0.0083	0.7515	1030836	0.800313	FALSE	FALSE	72695211	TRUE	TRUE	TRUE	0.000453893	0.577452
rs2106135	7	T	C	-0.052526	0.007005	6.76e-14	521588	-0.0357	0.0247	0.148	1030836	0.018357	FALSE	FALSE	92299964	TRUE	TRUE	TRUE	9.94338e-05	0.126718
rs2136451	2	A	G	0.015051	0.002047	2e-13	520194	0.0155	0.0073	0.0339	1030836	0.298482	FALSE	FALSE	64993045	TRUE	TRUE	TRUE	9.48675e-05	0.120575
rs2184697	10	G	T	-0.014711	0.00207	1.23e-12	520192	0.0064	0.0074	0.3852	1030836	0.292709	FALSE	FALSE	89851815	TRUE	TRUE	TRUE	8.96084e-05	0.11389
rs2213290	3	T	C	0.035585	0.001932	1.11e-75	521590	0.0023	0.0069	0.7366	1030836	0.407826	FALSE	FALSE	46406367	TRUE	TRUE	TRUE	0.000611629	0.779863
rs2228467	3	C	T	0.157057	0.003864	1e-200	520192	0.0111	0.0139	0.4254	1030836	0.061974	FALSE	FALSE	42906116	TRUE	TRUE	TRUE	0.00286793	3.65523
rs2239630	14	G	A	0.048843	0.001897	4.68e-146	521592	-0.0017	0.0068	0.8062	1030836	0.555952	FALSE	FALSE	23589349	TRUE	TRUE	TRUE	0.00117788	1.50273
rs224111	10	A	G	-0.020934	0.00192	1.16e-27	521589	-0.0102	0.0068	0.1318	1030836	0.390158	FALSE	FALSE	64552010	TRUE	TRUE	TRUE	0.000208541	0.265795
rs2253843	9	G	A	-0.013064	0.002133	9.39e-10	520473	-0.0009	0.0078	0.9061	1030836	0.278303	FALSE	FALSE	130313865	TRUE	TRUE	TRUE	6.85575e-05	0.0871801
rs2273215	6	A	G	-0.01813	0.001963	2.72e-20	477174	0.0006	0.0068	0.928	1030836	0.458222	FALSE	FALSE	170586082	TRUE	TRUE	TRUE	0.000163201	0.190272
rs2274664	1	T	C	-0.015167	0.001918	2.75e-15	519571	-0.0009	0.007	0.8959	1030836	0.580335	FALSE	FALSE	54704629	TRUE	TRUE	TRUE	0.00011205	0.142245
rs2295481	20	T	C	-0.015251	0.002338	7.15e-11	521591	0.0141	0.0083	0.0874198	1030836	0.207397	FALSE	FALSE	61574727	TRUE	TRUE	TRUE	7.64689e-05	0.0974503
rs231988	3	C	T	0.025769	0.002888	4.8e-19	478118	-0.008	0.0102	0.4284	1030836	0.868197	FALSE	FALSE	172276979	TRUE	TRUE	TRUE	0.000151974	0.177531
rs2327028	20	T	C	-0.011197	0.001883	2.8e-09	521592	-0.0066	0.0067	0.3281	1030836	0.474846	FALSE	FALSE	8140925	TRUE	TRUE	TRUE	6.25278e-05	0.0796831
rs2338021	5	C	T	-0.031703	0.002879	3.64e-28	520513	-0.0104	0.0101	0.3017	1030836	0.879688	FALSE	FALSE	71749094	TRUE	TRUE	TRUE	0.000212749	0.270599
rs2371108	3	T	G	0.01062	0.001915	3.01e-08	520647	0.0006	0.007	0.9333	1030836	0.38831	FALSE	FALSE	27757018	TRUE	TRUE	TRUE	5.35783e-05	0.0681538
rs238136	18	G	A	-0.014997	0.002226	1.68e-11	520187	0.0009	0.008	0.9125	1030836	0.250043	FALSE	FALSE	3448755	TRUE	TRUE	TRUE	8.43509e-05	0.107206
rs2385094	8	C	T	-0.023922	0.002877	9.73e-17	521592	0.0109	0.0101	0.2819	1030836	0.122214	FALSE	FALSE	126356449	TRUE	TRUE	TRUE	0.000122782	0.156478
rs2504209	13	G	A	0.018355	0.002421	3.58e-14	521592	-0.004	0.0087	0.6487	1030836	0.81111	FALSE	FALSE	28546766	TRUE	TRUE	TRUE	0.000103235	0.131564
rs2535393	12	C	T	-0.015226	0.001929	3.14e-15	518765	-0.0029	0.0068	0.6732	1030836	0.598517	FALSE	FALSE	711662	TRUE	TRUE	TRUE	0.000111415	0.14122
rs2548257	5	A	C	0.012909	0.001966	5.35e-11	520514	-0.0092	0.0069	0.1872	1030836	0.653021	FALSE	FALSE	100162317	TRUE	TRUE	TRUE	7.55171e-05	0.0960385
rs2646421	10	C	G	-0.02609	0.001939	3.28e-41	518763	0.0058	0.0069	0.4028	1030836	0.377773	TRUE	FALSE	8467155	TRUE	TRUE	TRUE	0.000320006	0.405695
rs2651369	12	G	C	0.014146	0.001997	1.45e-12	521581	-0.0084	0.007	0.2344	1030836	0.325619	TRUE	FALSE	32552769	TRUE	TRUE	TRUE	8.78845e-05	0.111997
rs2711981	4	T	C	-0.0216	0.001986	1.59e-27	520191	-0.0075	0.007	0.2841	1030836	0.663087	FALSE	FALSE	39039258	TRUE	TRUE	TRUE	0.000208461	0.26498
rs2729450	17	C	T	-0.030635	0.001881	1.36e-59	521584	0.0055	0.0067	0.4122	1030836	0.524171	FALSE	FALSE	28088459	TRUE	TRUE	TRUE	0.000468155	0.596832
rs2734047	3	G	A	0.077151	0.001952	1e-200	521587	-0.0009	0.007	0.8979	1030836	0.635458	FALSE	FALSE	128292844	TRUE	TRUE	TRUE	0.0027577	3.52378
rs2734442	12	A	G	-0.041999	0.002846	3e-49	520195	-0.0164	0.01	0.1019	1030836	0.875502	FALSE	FALSE	10600368	TRUE	TRUE	TRUE	0.000384528	0.488872
rs2784250	1	G	T	-0.016907	0.002685	3.11e-10	521583	0.0067	0.0095	0.482	1030836	0.140201	FALSE	FALSE	221060393	TRUE	TRUE	TRUE	6.89146e-05	0.0878213
rs2797681	6	C	G	-0.01482	0.002297	1.14e-10	520509	0.0081	0.0089	0.362	1030836	0.255654	TRUE	FALSE	137593036	TRUE	TRUE	TRUE	8.35899e-05	0.106305
rs2810883	1	T	C	-0.012614	0.001878	1.94e-11	521591	-0.0125	0.0067	0.0633199	1030836	0.544768	FALSE	FALSE	89332165	TRUE	TRUE	TRUE	7.89187e-05	0.100573
rs2817441	6	T	C	-0.02173	0.0021	4.67e-25	519571	-0.0016	0.0076	0.8372	1030836	0.279268	FALSE	FALSE	156938699	TRUE	TRUE	TRUE	0.000190084	0.241327
rs2834670	21	G	A	0.026935	0.002965	1.11e-19	520515	-0.0083	0.01	0.408	1030836	0.176408	FALSE	FALSE	36280376	TRUE	TRUE	TRUE	0.000210812	0.268135
rs2836220	21	C	A	-0.011367	0.001982	1.01e-08	521592	-0.0112	0.0071	0.1131	1030836	0.338458	FALSE	FALSE	39600499	TRUE	TRUE	TRUE	5.78607e-05	0.0737352
rs284324	1	A	G	0.02119	0.00197	5.94e-27	477177	-0.0059	0.007	0.3946	1030836	0.495314	FALSE	FALSE	10724236	TRUE	TRUE	TRUE	0.000224488	0.261742
rs2846573	18	T	C	-0.010792	0.001972	4.51e-08	519100	0.0095	0.0072	0.188	1030836	0.351779	FALSE	FALSE	841779	TRUE	TRUE	TRUE	5.31162e-05	0.067365
rs28722705	5	T	A	0.034302	0.002634	1e-38	521582	-0.0085	0.0097	0.3784	1030836	0.149045	TRUE	FALSE	55453942	TRUE	TRUE	TRUE	0.000298465	0.380435
rs2885735	7	G	A	0.014255	0.002608	4.71e-08	475157	0.0047	0.0102	0.642	1030836	0.82342	FALSE	FALSE	949115	TRUE	TRUE	TRUE	5.90918e-05	0.0685949
rs290243	9	A	G	0.014337	0.002274	3e-10	520651	0.0082	0.0081	0.3081	1030836	0.214516	FALSE	FALSE	93571337	TRUE	TRUE	TRUE	6.92697e-05	0.088116
rs2927	6	C	T	-0.016559	0.001898	2.85e-18	520189	0.0056	0.0068	0.4083	1030836	0.580121	FALSE	FALSE	16758112	TRUE	TRUE	TRUE	0.00013358	0.169783
rs2978889	8	A	G	-0.019138	0.001885	3.43e-24	518763	0.007	0.0068	0.3017	1030836	0.503921	FALSE	FALSE	6697316	TRUE	TRUE	TRUE	0.00018312	0.232123
rs30102	2	C	G	-0.013036	0.002014	9.89e-11	520647	-0.0108	0.0073	0.1419	1030836	0.316993	TRUE	FALSE	237817538	TRUE	TRUE	TRUE	7.35857e-05	0.0936059
rs3012415	6	T	C	0.020349	0.002546	1.37e-15	478118	0.0039	0.009	0.6648	1030836	0.822848	FALSE	FALSE	170489464	TRUE	TRUE	TRUE	0.000120721	0.141018
rs3014807	1	T	G	0.025554	0.002989	1.31e-17	486333	0.0005	0.0104	0.9615	1030836	0.118614	FALSE	FALSE	153368020	TRUE	TRUE	TRUE	0.000136537	0.162238
rs3027012	1	T	C	0.028123	0.002424	4.37e-31	521589	-0.0013	0.0088	0.8815	1030836	0.182687	FALSE	FALSE	159174123	TRUE	TRUE	TRUE	0.000236183	0.301034
rs3111414	2	G	C	0.017402	0.002313	5.62e-14	519576	0.0095	0.0082	0.2481	1030836	0.794447	TRUE	FALSE	8443859	TRUE	TRUE	TRUE	9.89047e-05	0.125558
rs31243	5	G	A	-0.022555	0.003179	1.35e-12	520193	0.0129	0.011	0.2398	1030836	0.09625	FALSE	FALSE	75594360	TRUE	TRUE	TRUE	8.85044e-05	0.112487
rs3128959	6	A	G	0.031818	0.00289	3.74e-28	521584	0.0053	0.0112	0.6373	1030836	0.120518	FALSE	FALSE	33048380	TRUE	TRUE	TRUE	0.000214612	0.273531
rs3177609	18	C	T	0.031206	0.003521	8.26e-19	521593	0.0058	0.0133	0.6638	1030836	0.077556	FALSE	FALSE	74071078	TRUE	TRUE	TRUE	0.000139335	0.177578
rs3184504	12	C	T	-0.047075	0.001872	1.58e-139	519112	-0.0038	0.0067	0.5721	1030836	0.517396	FALSE	FALSE	111884608	TRUE	TRUE	TRUE	0.00110669	1.40508
rs329125	5	A	C	-0.016638	0.002346	1.38e-12	520190	0.0083	0.0083	0.3176	1030836	0.207081	FALSE	FALSE	133871101	TRUE	TRUE	TRUE	9.09078e-05	0.115541
rs333947	1	A	G	0.036848	0.002635	2.21e-44	519569	0.0043	0.0093	0.6434	1030836	0.150214	FALSE	FALSE	110470764	TRUE	TRUE	TRUE	0.000346639	0.440155
rs34097845	17	T	C	-0.100554	0.00424	2.99e-124	519714	-0.013	0.0159	0.4152	1030836	0.05601	FALSE	FALSE	56358429	TRUE	TRUE	TRUE	0.00106921	1.35902
rs34236350	2	T	C	-0.032235	0.002507	8.44e-38	477175	-0.0012	0.0086	0.885	1030836	0.182541	FALSE	FALSE	241568326	TRUE	TRUE	TRUE	0.000310107	0.361599
rs34281413	3	T	C	-0.021083	0.002706	7.01e-15	521588	-0.016	0.0099	0.1067	1030836	0.137178	FALSE	FALSE	136461860	TRUE	TRUE	TRUE	0.000105221	0.134094
rs34417629	1	A	G	0.013122	0.002203	2.65e-09	521590	0.0089	0.0081	0.2726	1030836	0.23399	FALSE	FALSE	54955589	TRUE	TRUE	TRUE	6.17251e-05	0.0786598
rs34478611	9	A	G	0.013464	0.002185	7.35e-10	520652	-0.0083	0.0079	0.2923	1030836	0.241781	FALSE	FALSE	35753898	TRUE	TRUE	TRUE	6.64653e-05	0.0845485
rs34505104	22	G	A	-0.033131	0.002083	6.38e-57	521575	0.0029	0.0075	0.696299	1030836	0.305345	FALSE	FALSE	24624609	TRUE	TRUE	TRUE	0.000465649	0.593626
rs34600126	20	T	G	0.022368	0.002266	6.03e-23	521590	-0.0119	0.0081	0.1446	1030836	0.217724	FALSE	FALSE	1597433	TRUE	TRUE	TRUE	0.000170432	0.217215
rs34743120	2	A	G	-0.046726	0.00679	6.15e-12	520654	-0.0518	0.0295	0.0788098	1030836	0.020053	FALSE	FALSE	182425330	TRUE	TRUE	TRUE	8.58083e-05	0.109157
rs34746889	16	C	G	-0.058229	0.007327	2e-15	517523	0.0011	0.0319	0.9735	1030836	0.017439	TRUE	FALSE	67221444	TRUE	TRUE	TRUE	0.000116196	0.146927
rs35068491	21	C	T	0.014581	0.00235	5.68e-10	521588	-0.0019	0.0084	0.8219	1030836	0.20924	FALSE	FALSE	36238307	TRUE	TRUE	TRUE	7.03548e-05	0.0896576
rs35979828	12	T	C	-0.046061	0.003696	1.28e-35	520191	0.009	0.0134	0.503499	1030836	0.070849	FALSE	FALSE	54685880	TRUE	TRUE	TRUE	0.000279329	0.355087
rs36026517	16	C	G	-0.016699	0.002341	1.02e-12	520649	0.0002	0.0086	0.9849	1030836	0.198672	TRUE	FALSE	74597758	TRUE	TRUE	TRUE	8.87887e-05	0.112947
rs36209093	1	T	C	-0.014405	0.002267	2.16e-10	518098	-0.0142	0.0084	0.0926808	1030836	0.662691	FALSE	FALSE	110229787	TRUE	TRUE	TRUE	9.27674e-05	0.11743
rs3731211	9	A	T	0.028382	0.002081	2.51e-42	521592	0.0096	0.0074	0.1973	1030836	0.719766	TRUE	FALSE	21986847	TRUE	TRUE	TRUE	0.000324959	0.414224
rs3761986	6	C	T	-0.012146	0.00195	4.88e-10	516280	-0.0068	0.0069	0.325	1030836	0.394272	FALSE	FALSE	6680510	TRUE	TRUE	TRUE	7.04645e-05	0.0888828
rs3762281	1	G	A	0.013022	0.001864	2.97e-12	521592	-0.0124	0.0066	0.0616496	1030836	0.505158	FALSE	FALSE	156304782	TRUE	TRUE	TRUE	8.47772e-05	0.108039
rs3789062	2	T	C	-0.020082	0.002179	3.22e-20	520653	0.0161	0.0077	0.0372701	1030836	0.245372	FALSE	FALSE	111917317	TRUE	TRUE	TRUE	0.000149349	0.189998
rs3795503	1	T	C	-0.01889	0.002034	1.68e-20	521586	0.0112	0.0072	0.1179	1030836	0.314513	FALSE	FALSE	180905694	TRUE	TRUE	TRUE	0.000153862	0.196092
rs3808609	8	C	G	0.016911	0.002008	3.86e-17	521591	-0.0039	0.0072	0.590999	1030836	0.318017	TRUE	FALSE	59465377	TRUE	TRUE	TRUE	0.000124049	0.158093
rs3859570	19	C	T	-0.027849	0.001998	3.97e-44	478116	-0.0075	0.0071	0.2901	1030836	0.424757	FALSE	FALSE	18510925	TRUE	TRUE	TRUE	0.000379002	0.442836
rs391023	16	T	C	-0.075903	0.001942	1e-200	520192	0.0021	0.0069	0.7595	1030836	0.366325	FALSE	FALSE	85927814	TRUE	TRUE	TRUE	0.00267474	3.40833
rs413141	19	G	A	0.043013	0.002764	1.42e-54	521593	0.0058	0.01	0.5582	1030836	0.862523	FALSE	FALSE	6675989	TRUE	TRUE	TRUE	0.000438763	0.559355
rs41381344	9	A	G	0.029528	0.005259	2.02e-08	478116	-0.0125	0.0181	0.4884	1030836	0.036862	FALSE	FALSE	130608946	TRUE	TRUE	TRUE	6.19107e-05	0.0723152
rs4142441	20	G	A	0.031012	0.002648	1.22e-31	520187	-0.0115	0.0093	0.217	1030836	0.151573	FALSE	FALSE	42839620	TRUE	TRUE	TRUE	0.000247358	0.314432
rs41430449	7	G	C	-0.030007	0.00377	1.82e-15	521592	-0.0037	0.0135	0.7866	1030836	0.066381	TRUE	FALSE	50798525	TRUE	TRUE	TRUE	0.000111606	0.142234
rs41552812	6	T	C	-0.071828	0.005094	4.1e-45	490498	0.0325	0.0261	0.2134	1030836	0.06205	FALSE	FALSE	32632689	TRUE	TRUE	TRUE	0.000600536	0.72003
rs4269828	1	G	A	0.012209	0.001915	1.89e-10	521591	-0.004	0.0071	0.5722	1030836	0.560056	FALSE	FALSE	235257838	TRUE	TRUE	TRUE	7.34546e-05	0.0936087
rs4365101	12	A	G	-0.026771	0.003761	1.14e-12	521590	-0.0095	0.0143	0.5052	1030836	0.068386	FALSE	FALSE	108707583	TRUE	TRUE	TRUE	9.13193e-05	0.116377
rs4385425	7	G	A	-0.060104	0.001999	1.28e-198	521593	-0.0172	0.0071	0.0156899	1030836	0.323914	FALSE	FALSE	50307334	TRUE	TRUE	TRUE	0.00158223	2.0194
rs445611	5	G	A	0.016004	0.002607	8.58e-10	521594	0.0146	0.0093	0.1152	1030836	0.844726	FALSE	FALSE	35396119	TRUE	TRUE	TRUE	6.71895e-05	0.0856246
rs4462758	2	A	G	-0.032903	0.002155	1.43e-52	519112	-0.0005	0.0077	0.9437	1030836	0.750205	FALSE	FALSE	182045054	TRUE	TRUE	TRUE	0.000405756	0.514796
rs4566648	4	G	T	-0.025396	0.001975	8.14e-38	521587	-0.0042	0.007	0.5452	1030836	0.342027	FALSE	FALSE	84159219	TRUE	TRUE	TRUE	0.000290288	0.370013
rs4577206	19	T	C	-0.020765	0.003177	6.5e-11	475639	0.0107	0.0115	0.3524	1030836	0.88902	FALSE	FALSE	47545719	TRUE	TRUE	TRUE	8.50844e-05	0.0988705
rs458699	1	A	T	0.013577	0.002176	4.52e-10	521594	-0.0102	0.0079	0.1937	1030836	0.757042	TRUE	FALSE	112657830	TRUE	TRUE	TRUE	6.78092e-05	0.0864144
rs4626924	1	T	C	-0.018347	0.00191	8.2e-22	520181	-0.0031	0.0068	0.6482	1030836	0.551005	FALSE	FALSE	234909298	TRUE	TRUE	TRUE	0.000166555	0.211699
rs4658231	1	G	A	-0.016005	0.002181	2.23e-13	520190	-0.0043	0.0076	0.566899	1030836	0.24867	FALSE	FALSE	92041502	TRUE	TRUE	TRUE	9.57184e-05	0.121656
rs4669869	2	C	T	0.020401	0.001889	3.76e-27	517821	0.0119	0.0067	0.0746896	1030836	0.44511	FALSE	FALSE	12898460	TRUE	TRUE	TRUE	0.000205592	0.260141
rs4712652	6	A	G	0.015034	0.001898	2.49e-15	521590	0.0034	0.0068	0.612099	1030836	0.579923	FALSE	FALSE	22078615	TRUE	TRUE	TRUE	0.000110123	0.140343
rs47341	22	T	C	0.031081	0.001997	1.46e-54	476098	0.0109	0.0069	0.1108	1030836	0.396	FALSE	FALSE	43560763	TRUE	TRUE	TRUE	0.000462117	0.537714
rs4737009	8	A	G	0.015384	0.002209	3.44e-12	520188	0.0016	0.0079	0.8398	1030836	0.235763	FALSE	FALSE	41630405	TRUE	TRUE	TRUE	8.52849e-05	0.108394
rs475616	10	G	A	0.01572	0.00199	2.97e-15	520514	0.0104	0.0069	0.1339	1030836	0.65632	FALSE	FALSE	30496905	TRUE	TRUE	TRUE	0.000111482	0.141782
rs4763944	12	A	G	0.013087	0.002322	1.77e-08	520511	-0.0106	0.0081	0.193	1030836	0.204423	FALSE	FALSE	13357972	TRUE	TRUE	TRUE	5.57086e-05	0.0708453
rs4810832	20	A	G	0.012663	0.002027	4.34e-10	520653	-0.0018	0.0073	0.8091	1030836	0.325034	FALSE	FALSE	47226433	TRUE	TRUE	TRUE	7.03581e-05	0.0895009
rs4813619	20	T	G	0.016505	0.001902	4.24e-18	520190	0.0031	0.0068	0.649	1030836	0.510832	FALSE	FALSE	2815715	TRUE	TRUE	TRUE	0.000136144	0.173042
rs4865956	5	A	T	-0.018917	0.002041	1.97e-20	521588	-0.0019	0.0072	0.7946	1030836	0.696281	TRUE	FALSE	54882505	TRUE	TRUE	TRUE	0.000151353	0.192894
rs4871844	8	C	T	0.015503	0.00201	1.27e-14	521589	0.0005	0.0071	0.9403	1030836	0.343089	FALSE	FALSE	22879734	TRUE	TRUE	TRUE	0.000108337	0.138066
rs4886615	15	G	A	-0.018957	0.00212	4.1e-19	520190	0.0093	0.0074	0.2067	1030836	0.724425	FALSE	FALSE	75131661	TRUE	TRUE	TRUE	0.000143484	0.182373
rs4905043	14	A	G	0.018703	0.002008	1.31e-20	475634	0.0079	0.0067	0.2431	1030836	0.399537	FALSE	FALSE	93550009	TRUE	TRUE	TRUE	0.00016784	0.195049
rs4907230	2	A	G	0.015584	0.002002	7.24e-15	520502	-0.007	0.0072	0.3289	1030836	0.323539	FALSE	FALSE	96855241	TRUE	TRUE	TRUE	0.000106306	0.135195
rs4952782	2	A	T	0.019255	0.002182	1.17e-18	521594	-0.0025	0.0076	0.744399	1030836	0.759932	TRUE	FALSE	46074096	TRUE	TRUE	TRUE	0.000135278	0.172406
rs4970966	1	T	G	-0.072638	0.002252	1e-200	520192	0.0032	0.008	0.6899	1030836	0.222433	FALSE	FALSE	150584103	TRUE	TRUE	TRUE	0.00182513	2.32373
rs4983387	14	A	G	0.019449	0.003249	2.2e-09	476100	0.0094	0.0115	0.4171	1030836	0.899135	FALSE	FALSE	105268228	TRUE	TRUE	TRUE	6.86104e-05	0.0798032
rs4987353	1	A	G	-0.021886	0.002015	1.93e-27	521592	-0.0145	0.0072	0.0437301	1030836	0.310381	FALSE	FALSE	169666987	TRUE	TRUE	TRUE	0.000205053	0.26135
rs55684236	1	A	G	0.01153	0.001956	3.89e-09	521590	-0.0125	0.007	0.0770495	1030836	0.348464	FALSE	FALSE	44080009	TRUE	TRUE	TRUE	6.0365e-05	0.0769264
rs55860328	13	A	G	-0.01367	0.002053	2.88e-11	520193	0.0055	0.0072	0.4501	1030836	0.682365	FALSE	FALSE	114897534	TRUE	TRUE	TRUE	8.10051e-05	0.102955
rs56007794	6	T	A	0.039085	0.002177	4.77e-72	521592	0.0071	0.0077	0.3571	1030836	0.24434	TRUE	FALSE	41990827	TRUE	TRUE	TRUE	0.00056412	0.719254
rs56058420	4	G	A	0.01173	0.001975	2.96e-09	519573	-0.0073	0.0071	0.3031	1030836	0.356231	FALSE	FALSE	185237116	TRUE	TRUE	TRUE	6.31085e-05	0.0801116
rs56344893	19	A	C	-0.044337	0.00195	2.12e-114	521577	-0.0032	0.0072	0.657201	1030836	0.372987	FALSE	FALSE	44282529	TRUE	TRUE	TRUE	0.00091946	1.1727
rs56795609	1	T	A	-0.01493	0.002483	1.87e-09	520513	0.0054	0.0089	0.5462	1030836	0.17201	TRUE	FALSE	111208718	TRUE	TRUE	TRUE	6.34934e-05	0.0807462
rs56925909	3	G	C	0.01367	0.002253	1.33e-09	521592	0.0138	0.0081	0.0885605	1030836	0.218542	TRUE	FALSE	187429202	TRUE	TRUE	TRUE	6.38275e-05	0.0813395
rs571497	19	A	G	-0.028174	0.002628	8.94e-27	519115	0.0031	0.0093	0.7413	1030836	0.154612	FALSE	FALSE	7827830	TRUE	TRUE	TRUE	0.000207504	0.263217
rs57221391	21	G	T	-0.022337	0.003693	1.51e-09	520653	-0.0016	0.0129	0.8994	1030836	0.07144	FALSE	FALSE	16583936	TRUE	TRUE	TRUE	6.61959e-05	0.084206
rs573790	11	C	T	-0.016093	0.001947	1.48e-16	520191	-0.0006	0.007	0.9338	1030836	0.613652	FALSE	FALSE	59855385	TRUE	TRUE	TRUE	0.000122802	0.156083
rs58011825	3	C	A	0.018373	0.002728	1.69e-11	520650	0.012	0.0095	0.2055	1030836	0.137161	FALSE	FALSE	123104279	TRUE	TRUE	TRUE	7.99007e-05	0.10164
rs58814158	13	G	T	-0.023512	0.002622	3.24e-19	521593	0.0105	0.0095	0.2684	1030836	0.15736	FALSE	FALSE	110820255	TRUE	TRUE	TRUE	0.000146604	0.186843
rs59295685	2	T	C	-0.020043	0.002487	7.99e-16	520653	-0.012	0.0088	0.1741	1030836	0.173015	FALSE	FALSE	137008098	TRUE	TRUE	TRUE	0.000114957	0.146241
rs6044081	20	G	A	0.012275	0.002186	2e-08	520193	0.004	0.0079	0.614601	1030836	0.758074	FALSE	FALSE	16513342	TRUE	TRUE	TRUE	5.52672e-05	0.0702409
rs6055955	20	T	C	-0.028986	0.001876	8.72e-54	520194	-0.0151	0.0067	0.0240398	1030836	0.508474	FALSE	FALSE	8604181	TRUE	TRUE	TRUE	0.000419973	0.533954
rs60695341	15	T	C	-0.018162	0.00235	1.14e-14	521560	0.0101	0.0084	0.2266	1030836	0.197081	FALSE	FALSE	51010271	TRUE	TRUE	TRUE	0.000104394	0.133033
rs60699901	13	C	T	0.021517	0.002926	2.02e-13	521593	-0.0107	0.0101	0.2923	1030836	0.118119	FALSE	FALSE	92009193	TRUE	TRUE	TRUE	9.64547e-05	0.122923
rs61165644	1	G	A	-0.026402	0.002716	2.59e-22	521592	0.0031	0.0096	0.749601	1030836	0.14078	FALSE	FALSE	244487940	TRUE	TRUE	TRUE	0.000168635	0.214926
rs6120950	20	T	C	-0.019355	0.002341	1.45e-16	521589	-0.0083	0.0084	0.3215	1030836	0.202811	FALSE	FALSE	30225070	TRUE	TRUE	TRUE	0.000121135	0.154378
rs61985545	14	A	G	-0.01149	0.001887	1.18e-09	520511	0.0064	0.0062	0.2981	1030836	0.495161	FALSE	FALSE	60040825	TRUE	TRUE	TRUE	6.60039e-05	0.0839387
rs62018159	15	A	G	0.015004	0.002338	1.42e-10	519573	-0.0002	0.0084	0.9819	1030836	0.209149	FALSE	FALSE	40397421	TRUE	TRUE	TRUE	7.44723e-05	0.0945382
rs62057793	17	A	G	-0.019484	0.002995	8e-11	521588	-0.0073	0.0108	0.499001	1030836	0.111608	FALSE	FALSE	25856325	TRUE	TRUE	TRUE	7.52811e-05	0.095936
rs62143205	19	A	G	-0.057574	0.003245	2.18e-70	516125	0.0133	0.0121	0.2685	1030836	0.104321	FALSE	FALSE	54325353	TRUE	TRUE	TRUE	0.000619451	0.78156
rs62261974	3	G	A	-0.016569	0.002414	7.01e-12	521592	0.0071	0.0089	0.4232	1030836	0.183464	FALSE	FALSE	107296969	TRUE	TRUE	TRUE	8.22524e-05	0.104822
rs62454420	7	G	A	-0.034885	0.003675	2.39e-21	521578	-0.0178	0.0128	0.1663	1030836	0.070245	FALSE	FALSE	27191804	TRUE	TRUE	TRUE	0.000158961	0.202589
rs62470670	7	G	A	-0.023333	0.00323	5.3e-13	521594	-0.0016	0.0109	0.8845	1030836	0.092471	FALSE	FALSE	114651694	TRUE	TRUE	TRUE	9.13771e-05	0.116451
rs62491927	7	A	C	-0.012993	0.002145	1.42e-09	521586	0.0129	0.0078	0.096801	1030836	0.256754	FALSE	FALSE	149172894	TRUE	TRUE	TRUE	6.44316e-05	0.0821084
rs62501136	8	A	G	0.020496	0.002268	1.72e-19	521571	0.0078	0.0082	0.3437	1030836	0.221444	FALSE	FALSE	23089429	TRUE	TRUE	TRUE	0.000144851	0.184601
rs62502392	8	A	G	-0.017907	0.00267	2.08e-11	520653	0.008	0.0099	0.4192	1030836	0.143097	FALSE	FALSE	27190945	TRUE	TRUE	TRUE	7.8639e-05	0.100036
rs628965	20	G	A	-0.012645	0.001982	1.84e-10	520651	-0.0059	0.007	0.3972	1030836	0.630893	FALSE	FALSE	3649713	TRUE	TRUE	TRUE	7.4469e-05	0.0947304
rs6429432	1	C	A	-0.079652	0.002993	6.3e-156	521593	-0.0102	0.0111	0.3541	1030836	0.891513	FALSE	FALSE	236107241	TRUE	TRUE	TRUE	0.00122724	1.56577
rs6429438	1	G	A	0.02083	0.002957	1.93e-12	521593	0.0144	0.0107	0.1779	1030836	0.886382	FALSE	FALSE	243987674	TRUE	TRUE	TRUE	8.7393e-05	0.111373
rs6434817	2	G	A	0.0116	0.002071	2.17e-08	520195	-0.0108	0.0074	0.1451	1030836	0.718131	FALSE	FALSE	196914283	TRUE	TRUE	TRUE	5.4475e-05	0.0692343
rs644492	6	G	A	-0.020069	0.002358	1.84e-17	521592	0.0059	0.0084	0.485	1030836	0.195876	FALSE	FALSE	53444319	TRUE	TRUE	TRUE	0.000126878	0.161699
rs6470759	8	A	G	-0.018194	0.001932	5.04e-21	519111	0.0052	0.0068	0.4461	1030836	0.588502	FALSE	FALSE	130702280	TRUE	TRUE	TRUE	0.000160325	0.20336
rs647137	2	A	G	0.020504	0.002031	6.26e-24	520511	0.0091	0.0073	0.2124	1030836	0.697455	FALSE	FALSE	31463850	TRUE	TRUE	TRUE	0.000177424	0.22566
rs6493575	15	T	C	-0.01218	0.00191	1.86e-10	521587	-0.001	0.0068	0.8852	1030836	0.395673	FALSE	FALSE	53013475	TRUE	TRUE	TRUE	7.09468e-05	0.0904119
rs6512627	20	A	G	-0.047438	0.002378	1.83e-88	521592	-0.0084	0.0086	0.329	1030836	0.19363	FALSE	FALSE	48967591	TRUE	TRUE	TRUE	0.000702732	0.89611
rs6579771	5	T	C	0.033644	0.002115	6.13e-57	521591	-0.0049	0.0077	0.5248	1030836	0.268553	FALSE	FALSE	149482262	TRUE	TRUE	TRUE	0.000444691	0.566913
rs6581124	12	A	G	-0.012765	0.002214	8.4e-09	520647	-0.0055	0.0078	0.4788	1030836	0.24468	FALSE	FALSE	57545756	TRUE	TRUE	TRUE	6.02284e-05	0.0766135
rs6591578	11	A	G	0.021869	0.001941	2.03e-29	521590	-0.0047	0.0069	0.4978	1030836	0.633592	FALSE	FALSE	60158649	TRUE	TRUE	TRUE	0.000222056	0.283024
rs663202	3	C	G	-0.015065	0.002485	1.39e-09	521591	-0.0078	0.0087	0.367	1030836	0.170566	TRUE	FALSE	124342954	TRUE	TRUE	TRUE	6.42159e-05	0.0818344
rs6696074	1	T	C	0.018322	0.00192	1.49e-21	520513	-0.0069	0.0069	0.3154	1030836	0.562926	FALSE	FALSE	225962690	TRUE	TRUE	TRUE	0.000165189	0.210097
rs67224956	1	C	T	0.026909	0.002479	2.01e-27	520651	0.0022	0.0089	0.8065	1030836	0.170315	FALSE	FALSE	118154575	TRUE	TRUE	TRUE	0.00020464	0.260352
rs6733162	2	C	G	0.011782	0.001944	1.4e-09	520654	-0.0014	0.007	0.8447	1030836	0.62363	TRUE	FALSE	162913498	TRUE	TRUE	TRUE	6.51643e-05	0.0828938
rs6736362	2	T	C	0.022174	0.001885	6.45e-32	520648	-0.0061	0.0067	0.3628	1030836	0.559146	FALSE	FALSE	219115108	TRUE	TRUE	TRUE	0.000242403	0.308406
rs6740847	2	G	A	0.127269	0.001885	1e-200	520195	0.0039	0.0067	0.559899	1030836	0.562078	FALSE	FALSE	182308352	TRUE	TRUE	TRUE	0.00797386	10.2152
rs6745920	2	C	T	0.012709	0.001997	2.02e-10	520194	0.0003	0.0072	0.9703	1030836	0.619377	FALSE	FALSE	102145661	TRUE	TRUE	TRUE	7.61558e-05	0.0967911
rs6753534	2	T	C	0.012908	0.001889	8.58e-12	521587	-0.0071	0.0074	0.3367	1030836	0.562248	FALSE	FALSE	27752871	TRUE	TRUE	TRUE	8.2017e-05	0.104521
rs6772164	3	A	C	-0.011543	0.002024	1.21e-08	475812	0.003	0.0069	0.661899	1030836	0.358647	FALSE	FALSE	196078149	TRUE	TRUE	TRUE	6.12959e-05	0.0712518
rs6796	7	C	T	0.045504	0.002116	1.66e-102	519575	-0.0009	0.0077	0.9096	1030836	0.274261	FALSE	FALSE	6502367	TRUE	TRUE	TRUE	0.000824278	1.04716
rs6856799	4	C	T	-0.011101	0.002017	3.81e-08	521591	-0.0039	0.0071	0.584	1030836	0.315049	FALSE	FALSE	38081983	TRUE	TRUE	TRUE	5.31853e-05	0.0677767
rs6869021	5	T	C	-0.016905	0.002017	5.47e-17	521587	-0.0098	0.0072	0.1731	1030836	0.313259	FALSE	FALSE	111039017	TRUE	TRUE	TRUE	0.000122958	0.156701
rs6883116	5	C	T	-0.017985	0.001921	8.21e-21	521586	0.0075	0.007	0.2836	1030836	0.417349	FALSE	FALSE	179230321	TRUE	TRUE	TRUE	0.000157311	0.200488
rs695113	11	T	C	0.021098	0.002054	1.04e-24	520190	0.0068	0.0072	0.3459	1030836	0.696592	FALSE	FALSE	128562098	TRUE	TRUE	TRUE	0.000188156	0.239164
rs701905	1	C	G	0.021672	0.001955	1.63e-28	521591	0.0068	0.007	0.332	1030836	0.352317	TRUE	FALSE	212553111	TRUE	TRUE	TRUE	0.00021435	0.273201
rs7030655	9	T	G	0.020088	0.002019	2.66e-23	521590	-0.0151	0.0072	0.0370502	1030836	0.308549	FALSE	FALSE	114490538	TRUE	TRUE	TRUE	0.000172182	0.219446
rs706819	12	C	T	0.018421	0.002154	1.29e-17	520195	-0.0031	0.0076	0.6814	1030836	0.738253	FALSE	FALSE	52315923	TRUE	TRUE	TRUE	0.000131142	0.166687
rs707793	6	C	T	-0.030323	0.001881	2.13e-58	521503	-0.0063	0.0074	0.3988	1030836	0.531284	FALSE	FALSE	10520009	TRUE	TRUE	TRUE	0.000457942	0.583716
rs7095778	10	G	A	-0.020412	0.003252	3.56e-10	521589	-0.0039	0.0117	0.737099	1030836	0.091164	FALSE	FALSE	111929369	TRUE	TRUE	TRUE	6.90415e-05	0.087984
rs7111769	11	C	A	-0.029162	0.003669	1.99e-15	521589	0.0015	0.0135	0.9103	1030836	0.074664	FALSE	FALSE	88023721	TRUE	TRUE	TRUE	0.00011751	0.149758
rs7120300	11	T	C	-0.017176	0.002124	6.41e-16	521560	0.0099	0.0075	0.1859	1030836	0.734901	FALSE	FALSE	8823493	TRUE	TRUE	TRUE	0.000114951	0.146487
rs71482156	11	T	A	0.056153	0.008115	4.71e-12	517649	-0.033	0.0304	0.2778	1030836	0.016468	TRUE	FALSE	118734516	TRUE	TRUE	TRUE	0.000102142	0.129187
rs7180079	15	G	A	0.059435	0.00287	3.41e-95	521593	-0.0143	0.01	0.154	1030836	0.876937	FALSE	FALSE	64629873	TRUE	TRUE	TRUE	0.000762448	0.972319
rs7185007	16	T	C	-0.016721	0.002191	2.4e-14	521587	0.0077	0.0078	0.3287	1030836	0.240169	FALSE	FALSE	30927509	TRUE	TRUE	TRUE	0.000102044	0.130045
rs718515	18	A	G	-0.019941	0.001891	5.66e-26	521591	-0.0003	0.0068	0.9663	1030836	0.552238	FALSE	FALSE	43856297	TRUE	TRUE	TRUE	0.000196652	0.250639
rs7196129	16	C	T	0.025016	0.001905	2.45e-39	521573	-0.0044	0.0068	0.5112	1030836	0.530279	FALSE	FALSE	30471109	TRUE	TRUE	TRUE	0.000311753	0.397371
rs723585	4	G	A	-0.016542	0.00187	9.43e-19	521592	-0.0082	0.0067	0.2178	1030836	0.483425	FALSE	FALSE	55503194	TRUE	TRUE	TRUE	0.000136669	0.174178
rs7249692	19	C	T	-0.017222	0.002004	8.83e-18	521593	0.0131	0.0071	0.0657098	1030836	0.670676	FALSE	FALSE	19670688	TRUE	TRUE	TRUE	0.000131019	0.166977
rs72675573	1	T	C	0.015967	0.001937	1.76e-16	521592	0.0133	0.0069	0.0549604	1030836	0.366495	FALSE	FALSE	56636881	TRUE	TRUE	TRUE	0.000118384	0.150873
rs72720206	4	A	G	-0.016183	0.001998	5.82e-16	521554	0.006	0.0071	0.3988	1030836	0.326922	FALSE	FALSE	146105777	TRUE	TRUE	TRUE	0.000115254	0.146873
rs72743796	15	A	G	0.040748	0.005471	9.92e-14	521591	-0.0088	0.02	0.6593	1030836	0.030784	FALSE	FALSE	80679076	TRUE	TRUE	TRUE	9.90805e-05	0.126269
rs72790862	10	C	T	-0.020289	0.002032	1.92e-23	521590	0.0041	0.0072	0.5743	1030836	0.307082	FALSE	FALSE	44880260	TRUE	TRUE	TRUE	0.000175181	0.223269
rs72836307	2	T	C	-0.040906	0.002579	1.37e-56	520652	0.0081	0.0091	0.375	1030836	0.156407	FALSE	FALSE	111776154	TRUE	TRUE	TRUE	0.000441564	0.56191
rs72970406	18	G	A	-0.018533	0.00335	3.24e-08	521594	0.0079	0.0123	0.5204	1030836	0.087376	FALSE	FALSE	33119155	TRUE	TRUE	TRUE	5.47779e-05	0.0698067
rs72987040	19	A	C	-0.024778	0.002838	2.71e-18	521589	-0.0029	0.0106	0.7867	1030836	0.124193	FALSE	FALSE	3251116	TRUE	TRUE	TRUE	0.000133557	0.170212
rs73058593	3	C	G	0.037818	0.002267	1.98e-62	521592	-0.0017	0.0082	0.8381	1030836	0.217554	TRUE	FALSE	39281374	TRUE	TRUE	TRUE	0.00048691	0.620763
rs7308348	12	C	T	0.015377	0.002468	4.78e-10	521590	-0.0123	0.0088	0.1621	1030836	0.182113	FALSE	FALSE	122225420	TRUE	TRUE	TRUE	7.04381e-05	0.0897641
rs731707	16	C	T	0.04713	0.001913	5.31e-134	520192	0.0093	0.0067	0.1663	1030836	0.489214	FALSE	FALSE	85980968	TRUE	TRUE	TRUE	0.0011101	1.41235
rs73201961	12	C	A	0.027169	0.003286	1.44e-16	521593	-0.0156	0.0122	0.1991	1030836	0.089234	FALSE	FALSE	116830960	TRUE	TRUE	TRUE	0.000119982	0.152909
rs73203055	21	G	C	-0.026093	0.003673	1.27e-12	521591	-0.0068	0.0133	0.607	1030836	0.072008	TRUE	FALSE	36407530	TRUE	TRUE	TRUE	9.0992e-05	0.11596
rs73467599	15	C	T	0.018458	0.002363	5.95e-15	521590	0.0075	0.0085	0.3769	1030836	0.199459	FALSE	FALSE	99088453	TRUE	TRUE	TRUE	0.000108802	0.138659
rs73784287	6	G	A	0.015482	0.002645	4.93e-09	520654	-0.0012	0.0095	0.896	1030836	0.14927	FALSE	FALSE	160980401	TRUE	TRUE	TRUE	6.08763e-05	0.0774388
rs739241	22	A	G	0.018082	0.001948	1.72e-20	521586	0.0054	0.0069	0.4322	1030836	0.606788	FALSE	FALSE	50052921	TRUE	TRUE	TRUE	0.000156022	0.198845
rs745822	18	G	T	0.016402	0.001942	3.16e-17	520652	0.0043	0.0069	0.5343	1030836	0.375667	FALSE	FALSE	48142822	TRUE	TRUE	TRUE	0.000126195	0.160539
rs74735005	5	C	T	-0.016977	0.002327	3.14e-13	521592	-0.0033	0.0083	0.6875	1030836	0.206468	FALSE	FALSE	57202727	TRUE	TRUE	TRUE	9.44429e-05	0.120358
rs74765249	1	T	C	0.012761	0.002093	1.12e-09	520653	0.0093	0.0074	0.2115	1030836	0.281465	FALSE	FALSE	31194784	TRUE	TRUE	TRUE	6.58676e-05	0.0837883
rs7516138	1	G	A	-0.022592	0.00193	1.31e-31	521589	-0.0019	0.0068	0.776301	1030836	0.391091	FALSE	FALSE	9711642	TRUE	TRUE	TRUE	0.000243091	0.309841
rs7522307	1	C	G	-0.023277	0.002862	4.36e-16	521591	0.0013	0.0102	0.9015	1030836	0.124104	TRUE	FALSE	207998783	TRUE	TRUE	TRUE	0.000117794	0.15012
rs7524046	1	A	G	0.014654	0.002156	1.11e-11	520185	0.0024	0.0076	0.752	1030836	0.251336	FALSE	FALSE	9307033	TRUE	TRUE	TRUE	8.08135e-05	0.10271
rs75475627	2	G	C	0.02413	0.003587	1.8e-11	521593	0.0174	0.0127	0.1695	1030836	0.076659	TRUE	FALSE	54787592	TRUE	TRUE	TRUE	8.24271e-05	0.105044
rs7569084	2	T	C	0.027559	0.001895	7.4e-48	520194	-0.0044	0.0067	0.5081	1030836	0.583833	FALSE	FALSE	65656969	TRUE	TRUE	TRUE	0.000369074	0.469216
rs7572278	2	A	T	0.021687	0.002355	3.44e-20	520512	-0.0117	0.009	0.1928	1030836	0.206833	TRUE	FALSE	8563029	TRUE	TRUE	TRUE	0.000154317	0.196266
rs7574456	2	T	C	-0.040256	0.002125	5.2e-80	519574	0.0117	0.0078	0.1325	1030836	0.739962	FALSE	FALSE	136890059	TRUE	TRUE	TRUE	0.000623645	0.792118
rs7593080	2	T	C	0.010661	0.001892	1.8e-08	521592	-0.0031	0.0068	0.6443	1030836	0.574099	FALSE	FALSE	86145787	TRUE	TRUE	TRUE	5.55804e-05	0.0708291
rs761841	6	C	T	0.012242	0.001903	1.31e-10	520192	-0.0021	0.0068	0.752101	1030836	0.576839	FALSE	FALSE	131114386	TRUE	TRUE	TRUE	7.31636e-05	0.0929875
rs7620353	3	T	C	0.014253	0.002453	6.42e-09	520653	-0.0064	0.0089	0.4744	1030836	0.823086	FALSE	FALSE	150947555	TRUE	TRUE	TRUE	5.9163e-05	0.075259
rs7633965	3	C	A	0.025005	0.003657	8.35e-12	520655	0.0133	0.013	0.308	1030836	0.929301	FALSE	FALSE	168864643	TRUE	TRUE	TRUE	8.21587e-05	0.104514
rs76427287	19	C	T	0.024864	0.002345	3.04e-26	467281	0.0014	0.0087	0.8711	1030836	0.254121	FALSE	FALSE	837190	TRUE	TRUE	TRUE	0.000234359	0.267582
rs7687559	4	C	G	0.013596	0.001922	1.58e-12	521589	0.0047	0.0069	0.4932	1030836	0.398128	TRUE	FALSE	154385925	TRUE	TRUE	TRUE	8.85889e-05	0.112897
rs77733744	13	A	G	-0.014026	0.002496	1.96e-08	519734	0.01	0.0087	0.2499	1030836	0.171887	FALSE	FALSE	52344004	TRUE	TRUE	TRUE	5.60055e-05	0.0711164
rs7776054	6	G	A	-0.037905	0.002128	6.09e-71	521129	-0.0054	0.0075	0.4709	1030836	0.260831	FALSE	FALSE	135418916	TRUE	TRUE	TRUE	0.000554021	0.705743
rs7785014	7	C	T	-0.025276	0.002005	2.04e-36	520514	-0.0013	0.0073	0.8552	1030836	0.670805	FALSE	FALSE	137881690	TRUE	TRUE	TRUE	0.00028216	0.35891
rs7786376	7	G	A	0.012376	0.002112	4.73e-09	521583	0.0079	0.0077	0.3056	1030836	0.275978	FALSE	FALSE	73042614	TRUE	TRUE	TRUE	6.12092e-05	0.0780013
rs7787179	7	G	A	0.020818	0.002322	3.31e-19	520508	0.0047	0.0085	0.5814	1030836	0.206875	FALSE	FALSE	143081833	TRUE	TRUE	TRUE	0.000142219	0.180876
rs7803075	7	G	A	-0.014372	0.002148	2.28e-11	519112	-0.0061	0.0077	0.4225	1030836	0.735284	FALSE	FALSE	130742066	TRUE	TRUE	TRUE	8.04081e-05	0.101983
rs78218855	2	T	C	0.021951	0.003688	2.73e-09	521594	0.0152	0.0128	0.2322	1030836	0.068442	FALSE	FALSE	43556575	TRUE	TRUE	TRUE	6.14428e-05	0.0783007
rs7824937	8	G	A	0.01766	0.001942	1.03e-19	521587	-0.0128	0.007	0.0659493	1030836	0.368567	FALSE	FALSE	61392724	TRUE	TRUE	TRUE	0.000145163	0.185004
rs7826487	8	G	A	-0.040998	0.002967	2.17e-43	520195	-0.0094	0.0107	0.3795	1030836	0.115769	FALSE	FALSE	6880925	TRUE	TRUE	TRUE	0.000344123	0.437485
rs7836786	8	A	G	-0.013244	0.002419	4.46e-08	521591	0.0069	0.0086	0.4254	1030836	0.814951	FALSE	FALSE	121006826	TRUE	TRUE	TRUE	5.29038e-05	0.0674178
rs7861055	9	G	A	-0.014062	0.00187	5.66e-14	521588	-0.0169	0.0067	0.0111401	1030836	0.487561	FALSE	FALSE	38197033	TRUE	TRUE	TRUE	9.88087e-05	0.125922
rs7919533	10	C	T	0.02038	0.00191	1.55e-26	520190	0.0082	0.0066	0.2193	1030836	0.487915	FALSE	FALSE	73525525	TRUE	TRUE	TRUE	0.000207551	0.263822
rs79335847	8	C	G	-0.024625	0.003256	4.14e-14	521592	0.0017	0.0122	0.8857	1030836	0.093816	TRUE	FALSE	130253155	TRUE	TRUE	TRUE	0.000103104	0.131397
rs79407714	19	A	G	-0.064354	0.005795	1.28e-28	478114	-0.0177	0.0219	0.4193	1030836	0.030003	FALSE	FALSE	33745290	TRUE	TRUE	TRUE	0.000241055	0.281615
rs79446921	9	A	G	-0.022879	0.004141	3.38e-08	521591	-0.0106	0.0146	0.4659	1030836	0.053807	FALSE	FALSE	91652798	TRUE	TRUE	TRUE	5.32994e-05	0.0679221
rs7971382	12	A	G	0.011735	0.001983	3.34e-09	518758	0.011	0.0074	0.1403	1030836	0.373961	FALSE	FALSE	1079129	TRUE	TRUE	TRUE	6.44798e-05	0.0817241
rs7975680	12	C	A	0.012577	0.001978	2.12e-10	520486	0.0092	0.007	0.1911	1030836	0.60413	FALSE	FALSE	101864287	TRUE	TRUE	TRUE	7.56601e-05	0.0962152
rs79894332	6	A	G	-0.048205	0.003116	6.3e-54	520515	0.0042	0.0112	0.709	1030836	0.10046	FALSE	FALSE	44591721	TRUE	TRUE	TRUE	0.000419979	0.534291
rs79939614	19	T	C	0.011503	0.002104	4.7e-08	476901	-0.0095	0.0075	0.204	1030836	0.645986	FALSE	FALSE	3386359	TRUE	TRUE	TRUE	6.05196e-05	0.0705104
rs8049116	16	T	C	0.022989	0.002903	2.52e-15	521561	0.0141	0.0103	0.1728	1030836	0.118269	FALSE	FALSE	4150530	TRUE	TRUE	TRUE	0.000110224	0.140464
rs8077619	17	A	T	-0.019081	0.002765	5.39e-12	521594	-0.0127	0.0098	0.1938	1030836	0.132816	TRUE	FALSE	68141181	TRUE	TRUE	TRUE	8.38675e-05	0.10688
rs8207	2	G	A	0.013527	0.002103	1.29e-10	520195	0.0065	0.0074	0.3827	1030836	0.26667	FALSE	FALSE	170493863	TRUE	TRUE	TRUE	7.1566e-05	0.0909574
rs869785	3	C	T	-0.017204	0.001981	3.97e-18	521592	0.0077	0.007	0.2743	1030836	0.669622	FALSE	FALSE	24347800	TRUE	TRUE	TRUE	0.000130957	0.166899
rs871134	4	T	C	0.038297	0.001915	7.06e-89	517676	0.0011	0.0067	0.8748	1030836	0.571095	FALSE	FALSE	7044380	TRUE	TRUE	TRUE	0.000718504	0.909351
rs875890	3	A	T	-0.016861	0.002139	3.38e-15	521590	-0.0076	0.0074	0.3057	1030836	0.262208	TRUE	FALSE	45945287	TRUE	TRUE	TRUE	0.000109996	0.140181
rs907612	11	T	C	-0.033053	0.002022	5.19e-60	477132	0.0067	0.007	0.3421	1030836	0.380435	FALSE	FALSE	1874221	TRUE	TRUE	TRUE	0.000515014	0.600599
rs915125	6	T	C	0.033833	0.002086	4.34e-59	520193	-0.0146	0.0073	0.0472302	1030836	0.282198	FALSE	FALSE	82463376	TRUE	TRUE	TRUE	0.000463735	0.589617
rs919217	12	C	T	-0.014617	0.002646	3.38e-08	520638	-0.0094	0.0093	0.3111	1030836	0.148898	FALSE	FALSE	108875738	TRUE	TRUE	TRUE	5.41523e-05	0.0688828
rs9295484	6	T	G	-0.028574	0.004614	6.1e-10	521593	0.0151	0.0173	0.3825	1030836	0.955853	FALSE	FALSE	20838445	TRUE	TRUE	TRUE	6.89072e-05	0.0878135
rs932641	20	A	G	-0.01353	0.002174	4.99e-10	521592	-0.0068	0.0079	0.386	1030836	0.251475	FALSE	FALSE	38567137	TRUE	TRUE	TRUE	6.89171e-05	0.0878259
rs932905	20	A	G	0.021032	0.002083	6.11e-24	520187	0.0006	0.0075	0.9312	1030836	0.28178	FALSE	FALSE	48796131	TRUE	TRUE	TRUE	0.000179044	0.227578
rs9390460	6	C	T	0.011811	0.001874	3.01e-10	521560	0.0043	0.0067	0.5202	1030836	0.53796	FALSE	FALSE	147694334	TRUE	TRUE	TRUE	6.93478e-05	0.0883695
rs9410425	9	A	G	-0.030029	0.001994	3.23e-51	520190	-0.0082	0.007	0.2399	1030836	0.324599	FALSE	FALSE	91562311	TRUE	TRUE	TRUE	0.000395385	0.502677
rs9480737	6	G	A	-0.021684	0.002003	2.74e-27	520639	0.0037	0.0075	0.6192	1030836	0.321131	FALSE	FALSE	107442277	TRUE	TRUE	TRUE	0.000205011	0.260818
rs9494573	6	C	T	-0.015656	0.001905	2.18e-16	520192	-0.0022	0.0067	0.7453	1030836	0.588851	FALSE	FALSE	137135004	TRUE	TRUE	TRUE	0.000118685	0.15085
rs9526475	13	C	T	-0.012315	0.002103	4.9e-09	521592	-0.0062	0.0074	0.406	1030836	0.727988	FALSE	FALSE	48964748	TRUE	TRUE	TRUE	6.00636e-05	0.0765426
rs9555596	13	C	T	0.022922	0.001929	1.55e-32	521568	0.006	0.007	0.3887	1030836	0.383331	FALSE	FALSE	110011839	TRUE	TRUE	TRUE	0.000248405	0.316603
rs9625746	22	C	G	-0.021263	0.001942	7.42e-28	521572	-0.0004	0.0069	0.9489	1030836	0.412737	TRUE	FALSE	29637658	TRUE	TRUE	TRUE	0.000219172	0.279338
rs9637714	4	C	T	-0.016305	0.002084	5.42e-15	520161	0.0086	0.0073	0.2377	1030836	0.289005	FALSE	FALSE	57731446	TRUE	TRUE	TRUE	0.000109256	0.138855
rs9734613	11	G	A	0.028777	0.00505	1.24e-08	521594	-0.0134	0.018	0.4551	1030836	0.963842	FALSE	FALSE	46249863	TRUE	TRUE	TRUE	5.77207e-05	0.073557
rs9783374	11	C	T	0.020919	0.002683	6.69e-15	520507	-0.0037	0.0091	0.686	1030836	0.849046	FALSE	FALSE	2340619	TRUE	TRUE	TRUE	0.000112173	0.142658
rs9787298	1	C	A	-0.016032	0.00229	2.66e-12	520653	-0.0066	0.0086	0.4415	1030836	0.210661	FALSE	FALSE	204276040	TRUE	TRUE	TRUE	8.54778e-05	0.108736
rs9809116	3	G	A	0.01741	0.00191	8.21e-20	521589	0.0128	0.0068	0.0623606	1030836	0.408841	FALSE	FALSE	72397279	TRUE	TRUE	TRUE	0.000146516	0.18673
rs9943753	12	G	A	0.013507	0.001953	4.79e-12	519115	0.0079	0.007	0.2546	1030836	0.627675	FALSE	FALSE	109840940	TRUE	TRUE	TRUE	8.52717e-05	0.108153
rs9963693	18	C	T	0.013323	0.002145	5.39e-10	520506	0.0089	0.0076	0.245	1030836	0.260621	FALSE	FALSE	45599257	TRUE	TRUE	TRUE	6.84086e-05	0.0869962
rs9992013	4	G	C	0.022401	0.002796	1.18e-15	521591	-0.0028	0.0096	0.7665	1030836	0.136509	TRUE	FALSE	2259463	TRUE	TRUE	TRUE	0.0001183	0.150765

## Sheet: Sup Table 5. eosinophil
SNP	chr	effect_allele.exposure	other_allele.exposure	beta.exposure	se.exposure	pval.exposure	samplesize.exposure	beta.outcome	se.outcome	pval.outcome	samplesize.outcome	EAF	palindromic	ambiguous	pos	mr_keep.exposure	mr_keep.outcome	mr_keep	PVE	F statics
rs1004870	1	T	C	0.026184	0.002014	1.27e-38	474233	-0.0166	0.0068	0.0144601	1030836	0.588952	FALSE	FALSE	42370787	TRUE	TRUE	TRUE	0.000331951	0.442011
rs10059018	5	T	G	-0.023358	0.00247	3.38e-21	474234	-0.001	0.0082	0.9007	1030836	0.200806	FALSE	FALSE	110501604	TRUE	TRUE	TRUE	0.000175118	0.233143
rs10062687	5	G	T	0.024145	0.002349	9.47e-25	474233	0.0088	0.0078	0.2637	1030836	0.232866	FALSE	FALSE	10624866	TRUE	TRUE	TRUE	0.000208287	0.277311
rs10165678	2	A	G	-0.014675	0.002302	1.9e-10	474236	0.0039	0.0076	0.6051	1030836	0.757518	FALSE	FALSE	30446568	TRUE	TRUE	TRUE	7.9115e-05	0.10532
rs10174238	2	A	G	0.013265	0.002402	3.41e-08	472144	-0.0023	0.0081	0.780899	1030836	0.765591	FALSE	FALSE	191973034	TRUE	TRUE	TRUE	6.31561e-05	0.0837026
rs10195713	2	T	C	0.02494	0.002947	2.74e-17	471756	-0.0137	0.0102	0.1808	1030836	0.864395	FALSE	FALSE	158520905	TRUE	TRUE	TRUE	0.000145818	0.193114
rs10208293	2	A	G	-0.078905	0.002186	1e-200	473298	0.0068	0.0074	0.3538	1030836	0.286689	FALSE	FALSE	102966310	TRUE	TRUE	TRUE	0.00254641	3.39151
rs1036332	1	C	A	-0.032696	0.002257	1.61e-47	474236	-0.0035	0.0075	0.6398	1030836	0.737405	FALSE	FALSE	199012478	TRUE	TRUE	TRUE	0.000414011	0.551327
rs1037674	7	T	G	0.013204	0.002188	1.63e-09	473295	0.0087	0.0073	0.2354	1030836	0.292292	FALSE	FALSE	50217850	TRUE	TRUE	TRUE	7.21294e-05	0.0958291
rs10472984	5	G	C	-0.034985	0.00209	7.62e-63	474235	0.0128	0.007	0.0678797	1030836	0.339875	TRUE	FALSE	35843832	TRUE	TRUE	TRUE	0.000549211	0.731466
rs1047891	2	A	C	0.016967	0.002127	1.55e-15	473297	-0.0107	0.0074	0.1472	1030836	0.315457	FALSE	FALSE	211540507	TRUE	TRUE	TRUE	0.000124331	0.165193
rs1057258	2	T	C	-0.032126	0.002589	2.52e-35	472835	0.0011	0.0088	0.898	1030836	0.178094	FALSE	FALSE	234115629	TRUE	TRUE	TRUE	0.000302145	0.401123
rs1059091	11	G	A	0.033841	0.002141	3.08e-56	467918	-0.008	0.0076	0.29	1030836	0.321344	FALSE	FALSE	309127	TRUE	TRUE	TRUE	0.000499501	0.656359
rs10745763	12	T	G	0.01349	0.002018	2.41e-11	472664	0.0022	0.0068	0.747599	1030836	0.423316	FALSE	FALSE	96811386	TRUE	TRUE	TRUE	8.88498e-05	0.117888
rs10777378	12	A	G	-0.022488	0.001989	1.28e-29	473151	-0.0147	0.0067	0.0278901	1030836	0.535724	FALSE	FALSE	92518680	TRUE	TRUE	TRUE	0.000251564	0.33418
rs10782957	1	T	C	0.022538	0.002042	2.81e-28	471257	0.0005	0.0069	0.9418	1030836	0.621606	FALSE	FALSE	93763896	TRUE	TRUE	TRUE	0.000238957	0.316157
rs10876550	12	A	G	0.013811	0.001998	4.92e-12	471745	-0.0025	0.0067	0.707301	1030836	0.559198	FALSE	FALSE	54712308	TRUE	TRUE	TRUE	9.4035e-05	0.124526
rs10930337	2	T	C	0.01471	0.002192	2.03e-11	473292	-0.0104	0.0073	0.157	1030836	0.284759	FALSE	FALSE	169695031	TRUE	TRUE	TRUE	8.81425e-05	0.117105
rs1099448	1	T	C	0.017702	0.001998	8.32e-19	474225	0.0066	0.0068	0.335	1030836	0.466357	FALSE	FALSE	173231898	TRUE	TRUE	TRUE	0.000155971	0.207644
rs10995240	10	C	G	-0.043838	0.002049	1.55e-101	474230	-0.0005	0.0069	0.9402	1030836	0.368331	TRUE	FALSE	64388631	TRUE	TRUE	TRUE	0.000894251	1.19141
rs11024646	11	T	C	0.017085	0.002411	1.45e-12	474234	-0.012	0.0083	0.1515	1030836	0.218739	FALSE	FALSE	2955929	TRUE	TRUE	TRUE	9.97659e-05	0.132813
rs11071559	15	T	C	-0.0222	0.002945	4.94e-14	474231	0.0011	0.0096	0.907	1030836	0.13051	FALSE	FALSE	61069988	TRUE	TRUE	TRUE	0.000111852	0.148904
rs11079340	17	C	T	0.012271	0.002121	7.49e-09	474231	-0.0029	0.0071	0.682299	1030836	0.321638	FALSE	FALSE	56271060	TRUE	TRUE	TRUE	6.57081e-05	0.0874702
rs11088236	21	T	C	0.018316	0.001998	5.17e-20	474235	0.0131	0.0067	0.0523094	1030836	0.453012	FALSE	FALSE	34416187	TRUE	TRUE	TRUE	0.000166257	0.221344
rs11120043	1	T	C	0.011114	0.002036	4.93e-08	473294	0.0068	0.0068	0.3166	1030836	0.608251	FALSE	FALSE	213020779	TRUE	TRUE	TRUE	5.88656e-05	0.0782061
rs1120275	16	G	T	-0.023893	0.002142	7.53e-29	473153	0.0069	0.0078	0.3763	1030836	0.3108	FALSE	FALSE	48598737	TRUE	TRUE	TRUE	0.000244567	0.324884
rs11204682	1	T	G	-0.041331	0.002388	4.89e-67	473291	0.0034	0.0081	0.6734	1030836	0.223016	FALSE	FALSE	150595537	TRUE	TRUE	TRUE	0.000592011	0.786933
rs112255429	3	A	G	-0.046211	0.007975	7.05e-09	473296	0.0091	0.0287	0.750699	1030836	0.016576	FALSE	FALSE	127786822	TRUE	TRUE	TRUE	6.96212e-05	0.0924968
rs11228990	11	T	A	0.02926	0.004953	3.56e-09	474235	-0.0133	0.0173	0.4427	1030836	0.044508	TRUE	FALSE	57071786	TRUE	TRUE	TRUE	7.28188e-05	0.0969375
rs11255507	10	G	T	0.020196	0.00261	1.05e-14	474236	0.0092	0.0088	0.2926	1030836	0.17824	FALSE	FALSE	8109615	TRUE	TRUE	TRUE	0.000119484	0.159067
rs113473633	4	G	A	-0.063217	0.006522	3.47e-22	474233	0.0067	0.0276	0.8094	1030836	0.026223	FALSE	FALSE	103449131	TRUE	TRUE	TRUE	0.000204098	0.271733
rs114152720	21	A	G	-0.036252	0.005897	8.08e-10	474237	-0.0124	0.0229	0.588901	1030836	0.030153	FALSE	FALSE	36434894	TRUE	TRUE	TRUE	7.68648e-05	0.102324
rs114741563	9	C	T	0.119573	0.011508	2.94e-25	473801	0.0162	0.0413	0.696	1030836	0.007538	FALSE	FALSE	135869211	TRUE	TRUE	TRUE	0.000213927	0.284563
rs11495865	2	A	G	0.028355	0.003673	1.21e-14	435972	0.0034	0.0136	0.8035	1030836	0.086693	FALSE	FALSE	242788528	TRUE	TRUE	TRUE	0.000127318	0.155811
rs11555542	14	C	T	0.06384	0.004108	2.12e-54	472837	0.0056	0.0157	0.720701	1030836	0.062749	FALSE	FALSE	94417531	TRUE	TRUE	TRUE	0.000479378	0.636532
rs115697464	3	C	T	-0.065055	0.008158	1.61e-15	474234	-0.0065	0.0287	0.8204	1030836	0.015017	FALSE	FALSE	128175328	TRUE	TRUE	TRUE	0.0001252	0.166676
rs11628569	14	G	A	-0.016588	0.002198	4.7e-14	474231	0.0101	0.0075	0.1796	1030836	0.289982	FALSE	FALSE	103190362	TRUE	TRUE	TRUE	0.000113307	0.150841
rs11648292	16	A	C	-0.013036	0.002158	1.59e-09	474235	-0.0056	0.0073	0.4411	1030836	0.693342	FALSE	FALSE	4462897	TRUE	TRUE	TRUE	7.22638e-05	0.0961985
rs11684770	2	G	A	-0.014768	0.002222	3.1e-11	474195	0.0136	0.0074	0.0667298	1030836	0.270352	FALSE	FALSE	71281496	TRUE	TRUE	TRUE	8.60432e-05	0.114534
rs11695281	2	T	C	-0.022977	0.00198	4.09e-31	473295	-0.0064	0.0066	0.332	1030836	0.514407	FALSE	FALSE	28686568	TRUE	TRUE	TRUE	0.000263752	0.350481
rs11701475	21	C	T	0.014907	0.002442	1.06e-09	474235	-0.0097	0.0085	0.2534	1030836	0.22262	FALSE	FALSE	16931347	TRUE	TRUE	TRUE	7.69145e-05	0.10239
rs11702918	22	T	C	-0.022316	0.00328	1.06e-11	474232	0.0125	0.0113	0.2678	1030836	0.102562	FALSE	FALSE	17594623	TRUE	TRUE	TRUE	9.16756e-05	0.122041
rs1170439	16	C	T	0.022511	0.002403	7.86e-21	473155	0.0018	0.0081	0.826	1030836	0.779264	FALSE	FALSE	68608511	TRUE	TRUE	TRUE	0.000174332	0.231568
rs117481629	19	C	T	0.035585	0.00617	8.25e-09	473297	-0.0028	0.0217	0.8964	1030836	0.027904	FALSE	FALSE	40192953	TRUE	TRUE	TRUE	6.86973e-05	0.0912695
rs1178016	20	T	C	0.011342	0.001987	1.17e-08	473295	-0.0012	0.0068	0.8557	1030836	0.495413	FALSE	FALSE	2996497	TRUE	TRUE	TRUE	6.43151e-05	0.0854466
rs11786536	8	A	G	-0.026746	0.002705	5.11e-23	471885	0.0139	0.0098	0.1575	1030836	0.164896	FALSE	FALSE	129000416	TRUE	TRUE	TRUE	0.000197015	0.261001
rs117955557	19	T	G	-0.030385	0.002277	1.44e-40	474228	0.0111	0.0079	0.1572	1030836	0.256399	FALSE	FALSE	45755368	TRUE	TRUE	TRUE	0.00035205	0.468779
rs117961539	8	A	G	-0.03098	0.0052	2.63e-09	468999	0.0109	0.0206	0.5967	1030836	0.039583	FALSE	FALSE	144989466	TRUE	TRUE	TRUE	7.29729e-05	0.0960692
rs118013485	19	A	G	-0.033602	0.004068	1.54e-16	474235	0.0086	0.0144	0.5488	1030836	0.06696	FALSE	FALSE	33726577	TRUE	TRUE	TRUE	0.000141083	0.187825
rs11886928	2	G	T	-0.014387	0.00214	1.86e-11	474231	-0.0024	0.0072	0.7396	1030836	0.30847	FALSE	FALSE	74258529	TRUE	TRUE	TRUE	8.83069e-05	0.117556
rs11888323	2	G	A	-0.01729	0.002383	4.18e-13	473154	0.0052	0.0079	0.5092	1030836	0.778072	FALSE	FALSE	98577882	TRUE	TRUE	TRUE	0.000103241	0.137127
rs11890306	2	T	C	0.012913	0.002026	1.91e-10	472208	-0.0056	0.0068	0.4103	1030836	0.423414	FALSE	FALSE	28691488	TRUE	TRUE	TRUE	8.14167e-05	0.10792
rs11931711	4	T	C	0.019253	0.002213	3.48e-18	473297	-0.0095	0.0074	0.2026	1030836	0.282445	FALSE	FALSE	153291513	TRUE	TRUE	TRUE	0.00015025	0.199635
rs12100034	13	A	G	-0.017045	0.002079	2.6e-16	473293	0.0099	0.007	0.1603	1030836	0.359122	FALSE	FALSE	114956773	TRUE	TRUE	TRUE	0.000133734	0.177685
rs121564	16	T	G	-0.016564	0.002233	1.26e-13	474234	0.0016	0.0075	0.8286	1030836	0.270023	FALSE	FALSE	20717360	TRUE	TRUE	TRUE	0.000108161	0.14399
rs12208103	6	T	C	-0.030736	0.002069	6.83e-50	473100	-0.0012	0.0072	0.8657	1030836	0.378399	FALSE	FALSE	107442431	TRUE	TRUE	TRUE	0.000444413	0.590411
rs12209219	6	C	T	-0.025341	0.001998	8.13e-37	470310	0.0084	0.0067	0.2096	1030836	0.474823	FALSE	FALSE	557686	TRUE	TRUE	TRUE	0.000320269	0.42292
rs12408934	1	A	G	-0.041319	0.00328	2.36e-36	472800	0.0134	0.0111	0.2296	1030836	0.10259	FALSE	FALSE	65423447	TRUE	TRUE	TRUE	0.000314359	0.417313
rs12487980	3	A	C	0.012539	0.002073	1.5e-09	473155	0.0078	0.007	0.2642	1030836	0.633844	FALSE	FALSE	71760041	TRUE	TRUE	TRUE	7.29801e-05	0.0969308
rs12515180	5	T	C	-0.072098	0.002004	1e-200	473133	-0.0093	0.0068	0.1675	1030836	0.425948	FALSE	FALSE	131785684	TRUE	TRUE	TRUE	0.00254205	3.3845
rs12530946	7	G	A	0.042755	0.002044	3.99e-97	473297	-0.0148	0.0069	0.0322797	1030836	0.613323	FALSE	FALSE	148887942	TRUE	TRUE	TRUE	0.000867045	1.15285
rs12545733	8	C	T	-0.030733	0.002188	8.9e-45	472824	-0.0024	0.0087	0.778901	1030836	0.703401	FALSE	FALSE	22957003	TRUE	TRUE	TRUE	0.000394106	0.523245
rs1257192	2	G	A	0.014595	0.002535	8.81e-09	471755	0.0036	0.0086	0.6751	1030836	0.812097	FALSE	FALSE	134991024	TRUE	TRUE	TRUE	6.50099e-05	0.0860886
rs12581511	12	G	C	-0.017643	0.002631	2.07e-11	474236	0.0048	0.0089	0.5883	1030836	0.173045	TRUE	FALSE	46573788	TRUE	TRUE	TRUE	8.90873e-05	0.118597
rs1265564	12	C	A	0.080073	0.002035	1e-200	470739	-0.0138	0.007	0.0477595	1030836	0.442517	FALSE	FALSE	111708458	TRUE	TRUE	TRUE	0.00316347	4.19315
rs12681644	8	T	C	-0.019435	0.002427	1.23e-15	474203	-0.0123	0.0081	0.1294	1030836	0.211927	FALSE	FALSE	119972974	TRUE	TRUE	TRUE	0.000126169	0.167955
rs12705849	7	A	G	-0.020577	0.002021	2.55e-24	474233	-0.0035	0.007	0.6203	1030836	0.406896	FALSE	FALSE	112782556	TRUE	TRUE	TRUE	0.000204366	0.27209
rs12820863	12	T	C	0.022466	0.002142	1.07e-25	471756	0.0006	0.0073	0.9328	1030836	0.351578	FALSE	FALSE	4318723	TRUE	TRUE	TRUE	0.000230123	0.304789
rs12827988	12	G	A	-0.015853	0.001987	1.57e-15	474184	-0.0045	0.0067	0.5002	1030836	0.456703	FALSE	FALSE	9130287	TRUE	TRUE	TRUE	0.000124717	0.166015
rs12861824	13	C	T	-0.020977	0.002402	2.59e-18	473149	0.0074	0.0086	0.3882	1030836	0.275439	FALSE	FALSE	31079184	TRUE	TRUE	TRUE	0.000175637	0.233299
rs12882281	14	C	T	-0.0136	0.00235	7.37e-09	474233	-0.0143	0.0079	0.0716704	1030836	0.238599	FALSE	FALSE	21431304	TRUE	TRUE	TRUE	6.72032e-05	0.089461
rs12928503	16	T	C	-0.048995	0.007294	1.92e-11	466479	-0.0127	0.0309	0.681999	1030836	0.019564	FALSE	FALSE	67377216	TRUE	TRUE	TRUE	9.20896e-05	0.120587
rs12941068	17	A	G	-0.013905	0.002272	9.59e-10	472214	-0.0038	0.0081	0.6389	1030836	0.285851	FALSE	FALSE	17737857	TRUE	TRUE	TRUE	7.89406e-05	0.104639
rs1296535	14	T	C	-0.019052	0.002417	3.35e-15	470739	0.0089	0.008	0.2651	1030836	0.777485	FALSE	FALSE	69297986	TRUE	TRUE	TRUE	0.000125592	0.165965
rs13033333	2	G	C	0.012393	0.002113	4.62e-09	473296	-0.0046	0.0071	0.515901	1030836	0.32279	TRUE	FALSE	106371012	TRUE	TRUE	TRUE	6.7147e-05	0.0892094
rs13073683	3	C	T	0.015579	0.002021	1.32e-14	474234	0.0038	0.0067	0.569	1030836	0.399148	FALSE	FALSE	25393837	TRUE	TRUE	TRUE	0.000116415	0.15498
rs13105682	4	G	T	-0.026611	0.00433	8.22e-10	474236	0.0041	0.0173	0.8126	1030836	0.059685	FALSE	FALSE	102702364	TRUE	TRUE	TRUE	7.94861e-05	0.105814
rs13120371	4	G	A	0.015459	0.002118	3e-13	473296	0.0043	0.0071	0.5452	1030836	0.327238	FALSE	FALSE	139092719	TRUE	TRUE	TRUE	0.000105225	0.139804
rs13138355	4	T	C	-0.054823	0.002551	2.35e-102	474230	-0.0074	0.0084	0.3814	1030836	0.185539	FALSE	FALSE	83545976	TRUE	TRUE	TRUE	0.000908366	1.21023
rs13139941	4	G	A	-0.01384	0.002491	2.84e-08	473156	0.0013	0.0083	0.8793	1030836	0.802896	FALSE	FALSE	7071741	TRUE	TRUE	TRUE	6.06257e-05	0.0805211
rs13207791	6	G	A	0.025659	0.003539	4.3e-13	473156	-0.0149	0.0131	0.2551	1030836	0.088551	FALSE	FALSE	143249749	TRUE	TRUE	TRUE	0.000106276	0.141159
rs13226583	7	T	A	-0.061865	0.0031	1.59e-88	474234	-0.0121	0.0103	0.2406	1030836	0.115701	TRUE	FALSE	75454152	TRUE	TRUE	TRUE	0.00078317	1.04331
rs1323650	10	T	G	-0.013614	0.002151	2.53e-10	470486	-0.003	0.0074	0.6866	1030836	0.680787	FALSE	FALSE	6033049	TRUE	TRUE	TRUE	8.05552e-05	0.106389
rs13251643	8	T	A	0.030412	0.004844	3.54e-10	474236	0.017	0.0162	0.2941	1030836	0.044409	TRUE	FALSE	126240768	TRUE	TRUE	TRUE	7.84988e-05	0.1045
rs13511	15	C	T	-0.016355	0.002009	4.13e-16	474215	-0.0045	0.0067	0.5018	1030836	0.57742	FALSE	FALSE	86284817	TRUE	TRUE	TRUE	0.000130536	0.173775
rs1353286	3	G	T	0.020226	0.00199	3.09e-24	474234	0.0015	0.0068	0.8191	1030836	0.453022	FALSE	FALSE	27772014	TRUE	TRUE	TRUE	0.00020274	0.269925
rs1365623	4	T	C	0.011627	0.00206	1.71e-08	474235	0.0164	0.007	0.0183101	1030836	0.37246	FALSE	FALSE	175486022	TRUE	TRUE	TRUE	6.31955e-05	0.084126
rs140509806	2	A	G	0.099069	0.012308	8.74e-16	471439	0.0141	0.0487	0.7723	1030836	0.008506	FALSE	FALSE	111949570	TRUE	TRUE	TRUE	0.000165547	0.219099
rs1406449	2	C	T	-0.012188	0.001986	8.69e-10	472834	-0.0115	0.0066	0.08342	1030836	0.461666	FALSE	FALSE	148495285	TRUE	TRUE	TRUE	7.38371e-05	0.0980025
rs1414517	1	G	C	-0.024977	0.002552	1.36e-22	474233	0.0065	0.0085	0.4476	1030836	0.187298	TRUE	FALSE	221092838	TRUE	TRUE	TRUE	0.000189922	0.252855
rs1427499	2	G	A	0.018666	0.002183	1.3e-17	470981	0.0134	0.0074	0.0679094	1030836	0.710269	FALSE	FALSE	145400317	TRUE	TRUE	TRUE	0.0001434	0.189599
rs143491704	9	G	C	-0.03128	0.005517	1.47e-08	474236	-0.0062	0.021	0.7685	1030836	0.035786	TRUE	FALSE	135345666	TRUE	TRUE	TRUE	6.75227e-05	0.089887
rs145947882	17	C	A	-0.059933	0.006329	2.98e-21	474179	-0.0088	0.0246	0.7213	1030836	0.0263	FALSE	FALSE	41809207	TRUE	TRUE	TRUE	0.000183968	0.2449
rs14713	19	A	G	-0.013594	0.002464	3.53e-08	473295	0.0108	0.0085	0.2031	1030836	0.20454	FALSE	FALSE	2714666	TRUE	TRUE	TRUE	6.01341e-05	0.0798917
rs1471816	12	A	G	0.010911	0.001985	3.94e-08	474233	-0.015	0.0067	0.0238902	1030836	0.503325	FALSE	FALSE	94145120	TRUE	TRUE	TRUE	5.95223e-05	0.0792356
rs1479918	4	T	A	-0.018776	0.002261	1.05e-16	474236	0.0099	0.0077	0.1995	1030836	0.259813	TRUE	FALSE	123351431	TRUE	TRUE	TRUE	0.000135593	0.180516
rs149110519	6	T	C	0.038205	0.005388	1.39e-12	474233	-0.0098	0.0189	0.6052	1030836	0.035905	FALSE	FALSE	144385777	TRUE	TRUE	TRUE	0.000101052	0.134525
rs150640087	7	T	G	0.099543	0.008004	1.8e-35	473776	0.0005	0.0323	0.987	1030836	0.016244	FALSE	FALSE	50444152	TRUE	TRUE	TRUE	0.000316688	0.421274
rs152197	5	T	C	0.049978	0.002605	5.48e-82	474236	-0.0135	0.0087	0.1212	1030836	0.175499	FALSE	FALSE	131461341	TRUE	TRUE	TRUE	0.000722859	0.962909
rs1539174	10	G	C	0.038017	0.002332	1.12e-59	474232	0.0138	0.0079	0.0791808	1030836	0.23738	TRUE	FALSE	974870	TRUE	TRUE	TRUE	0.000523285	0.696914
rs159963	1	A	C	0.01933	0.002017	9.88e-22	474237	0.008	0.0068	0.2394	1030836	0.581974	FALSE	FALSE	8504421	TRUE	TRUE	TRUE	0.000181803	0.242046
rs1611236	6	A	G	-0.042947	0.002125	8.34e-91	471744	0.0018	0.0166	0.9128	1030836	0.322915	FALSE	FALSE	29748690	TRUE	TRUE	TRUE	0.000806542	1.06882
rs1672753	3	T	C	-0.01748	0.002545	6.74e-12	474234	-0.0024	0.0086	0.7819	1030836	0.811014	FALSE	FALSE	3221430	TRUE	TRUE	TRUE	9.36636e-05	0.124689
rs1684578	16	T	G	0.016362	0.002017	5.15e-16	472835	0.0027	0.0068	0.691399	1030836	0.415559	FALSE	FALSE	57069650	TRUE	TRUE	TRUE	0.00013004	0.172609
rs1689510	12	C	G	0.026511	0.002094	1.06e-36	474210	-0.0106	0.0071	0.1352	1030836	0.337746	TRUE	FALSE	56396768	TRUE	TRUE	TRUE	0.00031441	0.418627
rs16956811	16	G	T	-0.029348	0.003685	1.75e-15	474230	0.0019	0.0121	0.8734	1030836	0.080686	FALSE	FALSE	57444002	TRUE	TRUE	TRUE	0.000127776	0.170105
rs17175830	16	A	G	0.032179	0.002365	4.13e-42	473293	-0.0159	0.0082	0.0511105	1030836	0.237656	FALSE	FALSE	88558164	TRUE	TRUE	TRUE	0.00037521	0.498644
rs174548	11	G	C	-0.023058	0.002137	4.08e-27	473290	-0.0132	0.0071	0.0642303	1030836	0.313571	TRUE	FALSE	61571348	TRUE	TRUE	TRUE	0.000228878	0.304126
rs17482472	10	A	G	-0.031481	0.003346	5.34e-21	472837	0.0107	0.0115	0.3495	1030836	0.098902	FALSE	FALSE	44859618	TRUE	TRUE	TRUE	0.000176646	0.234485
rs175705	14	G	C	0.03822	0.002213	8.8e-67	473155	-0.0066	0.0074	0.3699	1030836	0.718533	TRUE	FALSE	75975648	TRUE	TRUE	TRUE	0.000590861	0.785178
rs17668272	1	T	G	-0.041656	0.003072	7.48e-42	474236	0.0043	0.0106	0.6832	1030836	0.117796	FALSE	FALSE	198623842	TRUE	TRUE	TRUE	0.000360649	0.480241
rs17689024	16	C	G	-0.014282	0.002135	2.31e-11	474226	-0.0025	0.0071	0.730099	1030836	0.314415	TRUE	FALSE	79739978	TRUE	TRUE	TRUE	8.79372e-05	0.117063
rs17758695	18	T	C	-0.122123	0.005948	1.32e-93	473291	0.0006	0.0236	0.979	1030836	0.029555	FALSE	FALSE	60920854	TRUE	TRUE	TRUE	0.000855513	1.13749
rs1800692	12	G	A	-0.018051	0.002039	8.92e-19	472213	0.0035	0.0069	0.6105	1030836	0.58754	FALSE	FALSE	6442346	TRUE	TRUE	TRUE	0.000157925	0.209353
rs180506	17	A	G	-0.02299	0.002385	5.82e-22	474234	-0.0069	0.0081	0.3922	1030836	0.776272	FALSE	FALSE	68274205	TRUE	TRUE	TRUE	0.000183587	0.24442
rs1828803	4	A	C	0.013079	0.002033	1.28e-10	473292	-0.0135	0.0068	0.0484998	1030836	0.392417	FALSE	FALSE	2689449	TRUE	TRUE	TRUE	8.15704e-05	0.108373
rs1861489	12	A	T	0.013285	0.00242	4.14e-08	474236	0.0028	0.0082	0.735501	1030836	0.782181	TRUE	FALSE	68610446	TRUE	TRUE	TRUE	6.0139e-05	0.0800571
rs201798	13	A	G	0.020184	0.002044	5.71e-23	474235	-0.0018	0.0068	0.7922	1030836	0.614944	FALSE	FALSE	50954721	TRUE	TRUE	TRUE	0.000192932	0.256865
rs2043293	19	A	C	-0.014881	0.002619	1.36e-08	472833	0.0157	0.0089	0.0777106	1030836	0.825801	FALSE	FALSE	19751456	TRUE	TRUE	TRUE	6.37111e-05	0.0845615
rs2053927	19	T	G	-0.014448	0.002521	1.02e-08	472828	0.0023	0.0088	0.7939	1030836	0.80327	FALSE	FALSE	52280983	TRUE	TRUE	TRUE	6.59747e-05	0.0875652
rs2089979	3	G	A	-0.014931	0.002013	1.25e-13	472834	-0.0087	0.0068	0.1976	1030836	0.415851	FALSE	FALSE	196501413	TRUE	TRUE	TRUE	0.00010831	0.143763
rs2095044	9	C	T	-0.093857	0.002265	1e-200	474235	-0.0006	0.0077	0.9344	1030836	0.742759	FALSE	FALSE	6192796	TRUE	TRUE	TRUE	0.00336629	4.49606
rs214080	11	G	A	0.012908	0.002009	1.37e-10	472644	0.0024	0.0067	0.726501	1030836	0.579931	FALSE	FALSE	17299762	TRUE	TRUE	TRUE	8.11792e-05	0.107705
rs2182885	13	A	G	0.026326	0.00203	2.05e-38	474234	0.0035	0.0068	0.6112	1030836	0.605228	FALSE	FALSE	99855124	TRUE	TRUE	TRUE	0.000331181	0.440986
rs2223043	21	G	A	0.019382	0.002295	3.23e-17	472836	0.0034	0.0075	0.656999	1030836	0.306981	FALSE	FALSE	16438793	TRUE	TRUE	TRUE	0.000159839	0.212171
rs2228467	3	C	T	0.062272	0.004111	8.83e-52	472835	0.0111	0.0139	0.4254	1030836	0.061584	FALSE	FALSE	42906116	TRUE	TRUE	TRUE	0.000448207	0.595121
rs2239633	14	A	G	0.034771	0.001986	1.5e-68	472835	-0.0007	0.0067	0.9205	1030836	0.483519	FALSE	FALSE	23589057	TRUE	TRUE	TRUE	0.000603854	0.801911
rs2253427	20	C	T	-0.013805	0.002397	8.68e-09	470964	0.0115	0.0081	0.158	1030836	0.778112	FALSE	FALSE	1552430	TRUE	TRUE	TRUE	6.5808e-05	0.0869993
rs2255531	12	A	G	-0.016385	0.002079	3.39e-15	473289	0.0083	0.0069	0.2304	1030836	0.350975	FALSE	FALSE	121414915	TRUE	TRUE	TRUE	0.00012231	0.162503
rs2282718	1	A	G	-0.011422	0.002078	3.95e-08	471742	-0.0006	0.007	0.9278	1030836	0.37278	FALSE	FALSE	25241056	TRUE	TRUE	TRUE	6.1008e-05	0.0807866
rs2399441	3	C	T	-0.018868	0.002069	8.08e-20	474231	-0.0062	0.0069	0.3735	1030836	0.350554	FALSE	FALSE	112587012	TRUE	TRUE	TRUE	0.000162099	0.215806
rs2419313	10	A	G	-0.020727	0.002869	5.21e-13	474228	-0.0048	0.0096	0.612901	1030836	0.142533	FALSE	FALSE	111750851	TRUE	TRUE	TRUE	0.000105011	0.139795
rs2431097	5	T	C	0.015023	0.001999	5.95e-14	472835	0.0134	0.0067	0.0461796	1030836	0.485547	FALSE	FALSE	159890885	TRUE	TRUE	TRUE	0.000112751	0.149658
rs244689	5	G	A	-0.02124	0.00303	2.46e-12	472835	-0.0007	0.0097	0.9422	1030836	0.876598	FALSE	FALSE	133422816	TRUE	TRUE	TRUE	9.76027e-05	0.129549
rs2497318	10	T	C	-0.029864	0.00202	1.96e-49	473293	-0.0102	0.0067	0.1256	1030836	0.442619	FALSE	FALSE	94432000	TRUE	TRUE	TRUE	0.000440056	0.58486
rs2505521	10	T	C	-0.015171	0.002675	1.45e-08	472837	-0.0144	0.0097	0.1354	1030836	0.829154	FALSE	FALSE	43804617	TRUE	TRUE	TRUE	6.52076e-05	0.0865486
rs2566133	4	C	T	-0.014365	0.002015	1.06e-12	473153	-0.0032	0.0067	0.6364	1030836	0.583621	FALSE	FALSE	39022515	TRUE	TRUE	TRUE	0.000100291	0.133207
rs2579506	2	A	G	0.047465	0.002032	1.17e-120	473149	-0.0043	0.0068	0.532	1030836	0.386176	FALSE	FALSE	97207321	TRUE	TRUE	TRUE	0.00106809	1.42001
rs2646438	10	A	G	-0.020516	0.002001	1.2e-24	473155	0.0028	0.0066	0.6732	1030836	0.565689	FALSE	FALSE	8565675	TRUE	TRUE	TRUE	0.000206821	0.274732
rs2683913	3	G	A	-0.015075	0.002618	8.68e-09	474235	-0.0038	0.0089	0.6658	1030836	0.826856	FALSE	FALSE	112171587	TRUE	TRUE	TRUE	6.50702e-05	0.0866217
rs2713548	2	T	C	0.012505	0.002046	1.02e-09	473298	-0.0068	0.0068	0.3206	1030836	0.632646	FALSE	FALSE	227156662	TRUE	TRUE	TRUE	7.26847e-05	0.0965676
rs2788211	6	C	T	0.016029	0.002573	4.79e-10	473155	-0.0013	0.0084	0.8746	1030836	0.81734	FALSE	FALSE	697500	TRUE	TRUE	TRUE	7.67165e-05	0.101894
rs28362902	15	A	G	0.016579	0.002935	1.66e-08	474235	-0.0035	0.01	0.728299	1030836	0.132809	FALSE	FALSE	74712178	TRUE	TRUE	TRUE	6.33124e-05	0.0842816
rs2838317	21	C	A	0.012853	0.001994	1.2e-10	473149	0.0018	0.0068	0.7848	1030836	0.550072	FALSE	FALSE	44991791	TRUE	TRUE	TRUE	8.17714e-05	0.108607
rs28383314	6	C	T	0.061635	0.002048	6.38e-199	473151	-0.0142	0.0074	0.0570296	1030836	0.624131	FALSE	FALSE	32587213	TRUE	TRUE	TRUE	0.00178237	2.37134
rs28421324	21	T	A	0.0358	0.003291	1.57e-27	474230	0.0011	0.0106	0.915	1030836	0.102092	TRUE	FALSE	36286938	TRUE	TRUE	TRUE	0.000234974	0.312848
rs2847266	18	T	C	-0.014442	0.002242	1.22e-10	471755	-0.0069	0.0076	0.3636	1030836	0.716855	FALSE	FALSE	12773338	TRUE	TRUE	TRUE	8.46691e-05	0.112124
rs28532037	12	A	G	-0.029653	0.003416	4.19e-18	473296	-0.0152	0.0115	0.1863	1030836	0.906507	FALSE	FALSE	123883406	TRUE	TRUE	TRUE	0.000149045	0.198033
rs2894401	6	G	A	-0.020541	0.002187	6.16e-21	472833	0.0091	0.0074	0.2152	1030836	0.705252	FALSE	FALSE	35408959	TRUE	TRUE	TRUE	0.000175416	0.232849
rs290430	20	T	C	-0.012081	0.002095	8.31e-09	473148	0.0075	0.0071	0.288	1030836	0.344859	FALSE	FALSE	52675648	TRUE	TRUE	TRUE	6.59496e-05	0.0875911
rs2920505	3	A	G	-0.029644	0.002019	9.47e-49	474232	0.0011	0.0068	0.8669	1030836	0.601796	FALSE	FALSE	12335081	TRUE	TRUE	TRUE	0.000421171	0.560861
rs2942062	3	G	A	-0.022708	0.004079	2.65e-08	473298	-0.0008	0.0149	0.9574	1030836	0.937362	FALSE	FALSE	112305130	TRUE	TRUE	TRUE	6.05526e-05	0.0804482
rs295	8	C	A	0.015869	0.002337	1.16e-11	474228	-0.0159	0.0078	0.0413504	1030836	0.235064	FALSE	FALSE	19816238	TRUE	TRUE	TRUE	9.05608e-05	0.120556
rs295273	9	A	G	0.020579	0.002274	1.5e-19	472811	0.003	0.0077	0.6947	1030836	0.255616	FALSE	FALSE	86466968	TRUE	TRUE	TRUE	0.000161162	0.213916
rs2992333	10	A	G	-0.034153	0.002028	1.35e-63	470794	-0.0002	0.0068	0.9819	1030836	0.598657	FALSE	FALSE	26727454	TRUE	TRUE	TRUE	0.000560508	0.741099
rs301162	16	G	A	0.026139	0.002803	1.16e-20	474237	0.0079	0.0095	0.4011	1030836	0.853049	FALSE	FALSE	85810647	TRUE	TRUE	TRUE	0.000171299	0.228059
rs3093023	6	A	G	0.012677	0.001998	2.27e-10	473773	0.0092	0.0067	0.1724	1030836	0.43381	FALSE	FALSE	167534290	TRUE	TRUE	TRUE	7.8945e-05	0.104991
rs3096309	16	T	C	0.014823	0.002608	1.36e-08	472838	-0.0023	0.0092	0.8026	1030836	0.824069	FALSE	FALSE	89431603	TRUE	TRUE	TRUE	6.37101e-05	0.084561
rs3110791	7	C	T	0.015409	0.002059	7.49e-14	474221	0.0014	0.0069	0.8388	1030836	0.623422	FALSE	FALSE	135367828	TRUE	TRUE	TRUE	0.000111485	0.148412
rs3218148	1	A	G	-0.017678	0.001991	7.08e-19	470336	0.0105	0.0067	0.1187	1030836	0.539783	FALSE	FALSE	23851787	TRUE	TRUE	TRUE	0.000155267	0.20501
rs33982662	9	A	C	0.020435	0.002192	1.19e-20	474229	0.0084	0.0074	0.2589	1030836	0.285267	FALSE	FALSE	139324737	TRUE	TRUE	TRUE	0.000170284	0.226704
rs34173062	8	A	G	0.054559	0.004091	1.55e-40	468770	-0.0084	0.0159	0.5947	1030836	0.072995	FALSE	FALSE	145158607	TRUE	TRUE	TRUE	0.000402845	0.530264
rs34210653	17	A	G	-0.175565	0.006973	8.11e-140	473775	0.0173	0.026	0.5057	1030836	0.020746	FALSE	FALSE	4535314	TRUE	TRUE	TRUE	0.00125238	1.66753
rs34212866	15	G	A	0.020115	0.002401	5.74e-17	474227	0.0102	0.0081	0.2087	1030836	0.220743	FALSE	FALSE	43702964	TRUE	TRUE	TRUE	0.0001392	0.185314
rs34290285	2	A	G	-0.045886	0.002267	4.73e-91	473295	-0.0022	0.0083	0.7904	1030836	0.257132	FALSE	FALSE	242698640	TRUE	TRUE	TRUE	0.000804374	1.06945
rs34363176	13	G	C	0.01341	0.002326	8.43e-09	473153	-0.0151	0.0081	0.0612097	1030836	0.243607	TRUE	FALSE	100270177	TRUE	TRUE	TRUE	6.62712e-05	0.0880192
rs34439695	11	T	C	-0.037944	0.005456	3.67e-12	474229	0.0164	0.0176	0.3498	1030836	0.035263	FALSE	FALSE	33901483	TRUE	TRUE	TRUE	9.7959e-05	0.130406
rs34448954	1	T	C	-0.025253	0.003211	3.87e-15	473775	0.0014	0.0105	0.8925	1030836	0.106374	FALSE	FALSE	161168189	TRUE	TRUE	TRUE	0.00012124	0.161248
rs34466956	19	T	C	-0.01354	0.002029	2.6e-11	472213	0.0027	0.0072	0.703301	1030836	0.5676	FALSE	FALSE	3353622	TRUE	TRUE	TRUE	8.99902e-05	0.119287
rs34495	5	T	G	-0.01983	0.002155	3.67e-20	471741	0.0006	0.0075	0.9381	1030836	0.304172	FALSE	FALSE	98265807	TRUE	TRUE	TRUE	0.000166455	0.220442
rs34505104	22	G	A	-0.026127	0.00216	1.22e-33	474218	0.0029	0.0075	0.696299	1030836	0.306171	FALSE	FALSE	24624609	TRUE	TRUE	TRUE	0.000290018	0.386147
rs346835	2	T	C	-0.02669	0.002104	7.55e-37	473295	-0.0143	0.0071	0.0440301	1030836	0.328293	FALSE	FALSE	8438693	TRUE	TRUE	TRUE	0.000314173	0.417503
rs350836	19	T	C	-0.017201	0.002205	6.41e-15	474205	-0.0099	0.0076	0.191	1030836	0.709927	FALSE	FALSE	4080516	TRUE	TRUE	TRUE	0.000121859	0.162218
rs35249183	1	G	A	0.039991	0.003364	1.46e-32	473297	0.0089	0.0119	0.452	1030836	0.099837	FALSE	FALSE	12099345	TRUE	TRUE	TRUE	0.000287453	0.381987
rs35409523	2	A	G	0.050096	0.003754	1.43e-40	473296	0.0097	0.0125	0.4372	1030836	0.075881	FALSE	FALSE	213908457	TRUE	TRUE	TRUE	0.000351963	0.467741
rs3731211	9	A	T	0.017545	0.002213	2.34e-15	474235	0.0096	0.0074	0.1973	1030836	0.720317	TRUE	FALSE	21986847	TRUE	TRUE	TRUE	0.00012403	0.165119
rs3742704	14	C	A	0.01948	0.003441	1.54e-08	472837	0.0084	0.0114	0.4633	1030836	0.091601	FALSE	FALSE	88477882	TRUE	TRUE	TRUE	6.31517e-05	0.0838196
rs3746420	20	C	G	-0.031805	0.004163	2.26e-14	474234	0.0088	0.0142	0.536	1030836	0.061219	TRUE	FALSE	50140627	TRUE	TRUE	TRUE	0.000116271	0.154788
rs3747869	10	C	A	0.019825	0.003316	2.31e-09	472837	0.0104	0.0106	0.3244	1030836	0.90083	FALSE	FALSE	73520632	TRUE	TRUE	TRUE	7.0223e-05	0.0932059
rs3759332	12	C	T	-0.011935	0.002064	7.54e-09	473153	-0.0067	0.0075	0.3729	1030836	0.390595	FALSE	FALSE	6491078	TRUE	TRUE	TRUE	6.78122e-05	0.090066
rs3785356	16	T	C	0.030168	0.00218	1.7e-43	473258	0.0068	0.0073	0.3514	1030836	0.298035	FALSE	FALSE	27349168	TRUE	TRUE	TRUE	0.000380808	0.506048
rs3786586	19	G	A	0.031904	0.00275	4.42e-31	473290	-0.0086	0.0094	0.3647	1030836	0.154646	FALSE	FALSE	16495287	TRUE	TRUE	TRUE	0.000266132	0.353641
rs3790163	20	G	A	-0.015292	0.002521	1.35e-09	472216	-0.0059	0.009	0.5154	1030836	0.792407	FALSE	FALSE	10647951	TRUE	TRUE	TRUE	7.69342e-05	0.10198
rs3812206	6	T	C	-0.012238	0.002181	2.07e-08	470484	0.0013	0.0073	0.8534	1030836	0.300301	FALSE	FALSE	16700098	TRUE	TRUE	TRUE	6.29389e-05	0.0831211
rs3823536	7	A	G	-0.017818	0.001986	3.16e-19	473292	0.004	0.0067	0.5438	1030836	0.467209	FALSE	FALSE	128579666	TRUE	TRUE	TRUE	0.000158058	0.210008
rs3824867	11	G	A	0.016826	0.002193	1.77e-14	471752	0.0026	0.0071	0.717399	1030836	0.712364	FALSE	FALSE	47468569	TRUE	TRUE	TRUE	0.000116021	0.153646
rs3846855	6	A	G	0.028194	0.002567	5.01e-28	473292	0.0141	0.0083	0.0885299	1030836	0.182937	FALSE	FALSE	33555877	TRUE	TRUE	TRUE	0.00023763	0.315759
rs3850107	16	G	C	-0.013751	0.002196	3.94e-10	473290	-0.0104	0.0075	0.1666	1030836	0.29438	TRUE	FALSE	78150341	TRUE	TRUE	TRUE	7.85557e-05	0.104367
rs3950296	3	G	C	0.023638	0.002297	8.3e-25	474236	0.0021	0.0077	0.7873	1030836	0.244421	TRUE	FALSE	169493283	TRUE	TRUE	TRUE	0.000206381	0.274775
rs397187	17	C	T	-0.012281	0.002022	1.28e-09	473147	0.01	0.0068	0.1429	1030836	0.429693	FALSE	FALSE	8784759	TRUE	TRUE	TRUE	7.39204e-05	0.0981781
rs4074672	3	T	C	0.014516	0.00205	1.48e-12	472834	-0.0105	0.0069	0.1301	1030836	0.369285	FALSE	FALSE	183730295	TRUE	TRUE	TRUE	9.81564e-05	0.130284
rs410867	19	G	A	-0.059414	0.00241	4.12e-134	474234	0.0056	0.0081	0.4881	1030836	0.216683	FALSE	FALSE	16427111	TRUE	TRUE	TRUE	0.00119831	1.59701
rs412884	19	C	T	0.057634	0.002109	2.22e-164	474234	-0.0025	0.0071	0.730999	1030836	0.672171	FALSE	FALSE	40219449	TRUE	TRUE	TRUE	0.00146391	1.95149
rs4148757	1	C	A	-0.017147	0.002441	2.24e-12	472363	0.0116	0.0084	0.1674	1030836	0.210055	FALSE	FALSE	229693846	TRUE	TRUE	TRUE	9.75745e-05	0.129383
rs4149909	1	G	A	-0.0334	0.005569	2.07e-09	473776	0.0037	0.0202	0.8531	1030836	0.032649	FALSE	FALSE	242023898	TRUE	TRUE	TRUE	7.04656e-05	0.0937137
rs4236746	8	G	A	0.056854	0.006399	6.78e-19	474237	-0.0141	0.0281	0.6175	1030836	0.975145	FALSE	FALSE	130699861	TRUE	TRUE	TRUE	0.000156688	0.208603
rs4243951	11	G	A	-0.013907	0.00232	2.1e-09	472835	0.0015	0.0078	0.8442	1030836	0.755956	FALSE	FALSE	9856524	TRUE	TRUE	TRUE	7.13611e-05	0.0947162
rs4280242	16	T	C	-0.032913	0.002318	1.03e-45	473154	-0.0028	0.0084	0.737999	1030836	0.754112	FALSE	FALSE	2830482	TRUE	TRUE	TRUE	0.000401734	0.533749
rs4310436	1	A	G	0.018785	0.003065	9.15e-10	474227	0.0079	0.0104	0.4462	1030836	0.119611	FALSE	FALSE	39489221	TRUE	TRUE	TRUE	7.43187e-05	0.0989326
rs4366169	9	C	A	0.012354	0.002145	8.7e-09	474234	0.0098	0.0071	0.1669	1030836	0.310424	FALSE	FALSE	16911638	TRUE	TRUE	TRUE	6.53405e-05	0.0869814
rs4409785	11	C	T	0.016435	0.00263	4.25e-10	472838	0.0033	0.0089	0.714	1030836	0.172343	FALSE	FALSE	95311422	TRUE	TRUE	TRUE	7.70572e-05	0.102278
rs4618204	3	C	T	0.018183	0.002001	1.09e-19	469340	0.0135	0.0066	0.0420998	1030836	0.443836	FALSE	FALSE	101281534	TRUE	TRUE	TRUE	0.000163225	0.215062
rs4652560	1	T	A	-0.015397	0.002044	5.23e-14	474231	0.003	0.0069	0.6623	1030836	0.617764	TRUE	FALSE	181057188	TRUE	TRUE	TRUE	0.000111958	0.149045
rs466547	9	G	A	0.019109	0.002846	1.95e-11	472838	0.0038	0.0097	0.6911	1030836	0.857978	FALSE	FALSE	4834034	TRUE	TRUE	TRUE	8.89893e-05	0.118117
rs4675190	2	T	C	-0.011666	0.002017	7.57e-09	472213	-0.0126	0.0068	0.0638205	1030836	0.591061	FALSE	FALSE	228320192	TRUE	TRUE	TRUE	6.57907e-05	0.0872073
rs4680250	3	G	C	-0.015734	0.002175	4.85e-13	472215	-0.002	0.0072	0.776101	1030836	0.692997	TRUE	FALSE	150941492	TRUE	TRUE	TRUE	0.000105337	0.139633
rs4703589	5	C	T	0.014451	0.001983	3.26e-13	474234	-0.0001	0.0067	0.9924	1030836	0.532652	FALSE	FALSE	72097351	TRUE	TRUE	TRUE	0.00010397	0.138411
rs4722171	7	G	A	-0.027253	0.002019	1.83e-41	474232	-0.0167	0.0068	0.0137199	1030836	0.592101	FALSE	FALSE	22785717	TRUE	TRUE	TRUE	0.000358763	0.477724
rs473739	11	G	T	-0.013882	0.002128	7.07e-11	473293	0.0059	0.0079	0.4528	1030836	0.31889	FALSE	FALSE	64147919	TRUE	TRUE	TRUE	8.37129e-05	0.11122
rs4739140	8	T	C	-0.014554	0.002057	1.53e-12	471755	0.0023	0.0069	0.7405	1030836	0.611355	FALSE	FALSE	79753010	TRUE	TRUE	TRUE	0.000100656	0.133298
rs4849748	2	C	T	-0.014362	0.002511	1.09e-08	466515	-0.0011	0.009	0.8988	1030836	0.266942	FALSE	FALSE	112228828	TRUE	TRUE	TRUE	8.07263e-05	0.105714
rs4857909	3	G	A	0.120719	0.003053	1e-200	473295	0.0124	0.0099	0.2107	1030836	0.87972	FALSE	FALSE	128300468	TRUE	TRUE	TRUE	0.00308403	4.10974
rs4870977	8	C	G	-0.01875	0.002958	2.4e-10	474236	-0.0042	0.01	0.6757	1030836	0.870857	TRUE	FALSE	127526842	TRUE	TRUE	TRUE	7.9077e-05	0.105269
rs4908835	1	C	T	0.019184	0.002719	1.8e-12	474234	-0.0121	0.0095	0.2023	1030836	0.161355	FALSE	FALSE	9357460	TRUE	TRUE	TRUE	9.96022e-05	0.132595
rs4931002	12	A	C	-0.02158	0.002388	1.73e-19	474236	-0.0006	0.0081	0.9449	1030836	0.779279	FALSE	FALSE	32143169	TRUE	TRUE	TRUE	0.000160203	0.213283
rs495149	10	T	C	0.024275	0.002674	1.15e-19	474234	0.0038	0.0089	0.666699	1030836	0.164184	FALSE	FALSE	89795523	TRUE	TRUE	TRUE	0.00016173	0.215316
rs496475	9	G	T	0.035017	0.002033	1.83e-66	474232	0.0166	0.0067	0.0136201	1030836	0.387008	FALSE	FALSE	113638236	TRUE	TRUE	TRUE	0.000581785	0.774871
rs520461	11	G	A	-0.013748	0.00239	9.08e-09	474233	0.001	0.0082	0.9025	1030836	0.2218	FALSE	FALSE	126047425	TRUE	TRUE	TRUE	6.52472e-05	0.086857
rs526369	6	G	A	0.018996	0.002863	3.39e-11	474223	0.0062	0.0095	0.517399	1030836	0.143107	FALSE	FALSE	106803105	TRUE	TRUE	TRUE	8.84997e-05	0.117811
rs556063	1	G	A	0.012802	0.002003	1.68e-10	472834	-0.0016	0.0067	0.8111	1030836	0.573536	FALSE	FALSE	111318291	TRUE	TRUE	TRUE	8.01731e-05	0.106413
rs55868524	17	A	G	0.013148	0.002031	9.91e-11	474206	-0.0091	0.0068	0.1814	1030836	0.605887	FALSE	FALSE	7170665	TRUE	TRUE	TRUE	8.25585e-05	0.109897
rs56117721	21	A	T	-0.104406	0.003874	6.64e-160	474236	-0.0081	0.0133	0.5434	1030836	0.071639	TRUE	FALSE	36398586	TRUE	TRUE	TRUE	0.00144993	1.93284
rs56179563	7	A	G	0.017858	0.002055	3.87e-18	474225	-0.012	0.0071	0.0916896	1030836	0.389076	FALSE	FALSE	129685597	TRUE	TRUE	TRUE	0.000151606	0.201832
rs56195338	7	A	G	-0.030068	0.004266	1.88e-12	471423	-0.0115	0.0152	0.4495	1030836	0.057715	FALSE	FALSE	8107922	TRUE	TRUE	TRUE	9.83354e-05	0.130132
rs56330463	5	C	T	0.039484	0.002008	5.38e-86	474231	-0.0011	0.0068	0.8688	1030836	0.55326	FALSE	FALSE	148200011	TRUE	TRUE	TRUE	0.000770649	1.02661
rs574183	8	G	A	-0.013813	0.002036	1.2e-11	473147	0.0101	0.0068	0.1356	1030836	0.388961	FALSE	FALSE	95973816	TRUE	TRUE	TRUE	9.06945e-05	0.120459
rs5747308	22	C	A	0.015575	0.001987	4.82e-15	474226	-0.0023	0.0067	0.731301	1030836	0.504517	FALSE	FALSE	18133500	TRUE	TRUE	TRUE	0.00012128	0.161455
rs57633475	18	G	A	-0.02465	0.003048	6.36e-16	474235	0.0158	0.0103	0.124	1030836	0.121715	FALSE	FALSE	46469650	TRUE	TRUE	TRUE	0.00012991	0.172948
rs57834782	7	A	T	-0.058285	0.002306	7.78e-141	474226	-0.0121	0.0078	0.1219	1030836	0.244809	TRUE	FALSE	20502828	TRUE	TRUE	TRUE	0.00125611	1.6741
rs58745116	17	A	G	-0.015201	0.002034	8.21e-14	473122	-0.0134	0.0068	0.0499402	1030836	0.391451	FALSE	FALSE	33803592	TRUE	TRUE	TRUE	0.00011009	0.146214
rs58833930	11	T	C	-0.023363	0.003139	1.03e-13	473290	-0.0125	0.011	0.253	1030836	0.112968	FALSE	FALSE	2325997	TRUE	TRUE	TRUE	0.000109391	0.145338
rs60175411	22	A	G	-0.029781	0.002681	1.25e-28	473297	-0.0032	0.0092	0.73	1030836	0.166741	FALSE	FALSE	37311858	TRUE	TRUE	TRUE	0.000246451	0.327487
rs60600003	7	G	T	0.042906	0.003317	3.05e-38	474233	-0.0034	0.0112	0.763099	1030836	0.100334	FALSE	FALSE	37382465	TRUE	TRUE	TRUE	0.00033235	0.442542
rs60646393	5	A	G	-0.024038	0.004027	2.45e-09	474235	-0.007	0.0133	0.5992	1030836	0.065569	FALSE	FALSE	135224755	TRUE	TRUE	TRUE	7.08064e-05	0.0942583
rs6139104	20	T	A	-0.019392	0.003441	1.78e-08	470468	0.0023	0.0123	0.8498	1030836	0.092532	TRUE	FALSE	390310	TRUE	TRUE	TRUE	6.31537e-05	0.083402
rs6141755	20	T	G	-0.016817	0.002348	8.3e-13	474229	-0.0046	0.0078	0.5533	1030836	0.236009	FALSE	FALSE	31163565	TRUE	TRUE	TRUE	0.000101987	0.135769
rs61798836	1	C	T	0.014532	0.002639	3.75e-08	474235	-0.0049	0.0089	0.5807	1030836	0.17025	FALSE	FALSE	92013622	TRUE	TRUE	TRUE	5.96644e-05	0.0794251
rs62006172	15	A	G	-0.037536	0.004973	4.62e-14	474236	0.005	0.0188	0.7893	1030836	0.041969	FALSE	FALSE	38904527	TRUE	TRUE	TRUE	0.000113301	0.150835
rs62011287	15	G	A	-0.01269	0.002091	1.32e-09	474229	0.016	0.007	0.02216	1030836	0.344259	FALSE	FALSE	63791228	TRUE	TRUE	TRUE	7.27061e-05	0.0967862
rs62086903	17	C	T	0.030422	0.00238	2.27e-37	473295	-0.0048	0.0093	0.6076	1030836	0.231992	FALSE	FALSE	66016006	TRUE	TRUE	TRUE	0.000329795	0.43827
rs62105489	2	T	C	-0.030245	0.004452	1.13e-11	474234	-0.0135	0.016	0.3975	1030836	0.052894	FALSE	FALSE	8757326	TRUE	TRUE	TRUE	9.1652e-05	0.122011
rs62117160	19	A	G	-0.047573	0.00477	2.15e-23	474231	-0.0092	0.0186	0.62	1030836	0.045256	FALSE	FALSE	45232161	TRUE	TRUE	TRUE	0.000195575	0.260383
rs62385501	5	A	T	-0.014427	0.002142	1.68e-11	474226	-0.0085	0.0073	0.2434	1030836	0.308103	TRUE	FALSE	171950231	TRUE	TRUE	TRUE	8.874e-05	0.118132
rs62395833	6	C	G	0.036768	0.004882	5.27e-14	472377	0.0004	0.0176	0.9817	1030836	0.043064	TRUE	FALSE	31807652	TRUE	TRUE	TRUE	0.000111421	0.14775
rs62408224	6	G	A	-0.042179	0.002073	5.69e-92	474234	-0.0005	0.007	0.9403	1030836	0.350368	FALSE	FALSE	90955995	TRUE	TRUE	TRUE	0.000809868	1.0789
rs62473720	7	G	A	0.014247	0.002136	2.64e-11	473140	-0.0167	0.0074	0.02434	1030836	0.317118	FALSE	FALSE	77254547	TRUE	TRUE	TRUE	8.7911e-05	0.11676
rs62539154	8	A	G	0.027464	0.003402	7.2e-16	474234	0.0138	0.0115	0.2292	1030836	0.097259	FALSE	FALSE	48677930	TRUE	TRUE	TRUE	0.00013245	0.176329
rs634534	11	G	A	0.032917	0.001998	5.83e-61	473291	-0.0007	0.0067	0.9138	1030836	0.542475	FALSE	FALSE	65665256	TRUE	TRUE	TRUE	0.000537855	0.714906
rs637064	11	T	C	0.024251	0.001994	5.43e-34	474235	0.0081	0.0066	0.2185	1030836	0.556128	FALSE	FALSE	108140909	TRUE	TRUE	TRUE	0.00029035	0.386602
rs6479336	9	A	T	-0.029195	0.002556	3.44e-30	474190	-0.0122	0.0086	0.1562	1030836	0.18496	TRUE	FALSE	94110288	TRUE	TRUE	TRUE	0.000256983	0.34213
rs6496717	15	T	C	0.018867	0.00232	4.42e-16	474237	-0.0056	0.0078	0.4703	1030836	0.759996	FALSE	FALSE	91181567	TRUE	TRUE	TRUE	0.000129857	0.172878
rs6556313	5	G	A	0.019467	0.002102	2.16e-20	474227	0.0019	0.007	0.7831	1030836	0.332338	FALSE	FALSE	176792491	TRUE	TRUE	TRUE	0.000168176	0.223896
rs6573020	14	T	C	0.020574	0.002019	2.31e-24	474234	-0.0042	0.0067	0.5373	1030836	0.433436	FALSE	FALSE	55871452	TRUE	TRUE	TRUE	0.000207894	0.276788
rs6670664	1	A	T	-0.015066	0.002099	7.38e-13	474234	-0.0082	0.007	0.2388	1030836	0.662541	TRUE	FALSE	26531956	TRUE	TRUE	TRUE	0.000101499	0.13512
rs66735324	5	G	A	-0.013812	0.002386	7.3e-09	473155	-0.0035	0.0079	0.6607	1030836	0.220762	FALSE	FALSE	86298649	TRUE	TRUE	TRUE	6.56353e-05	0.087175
rs668248	11	C	G	-0.016501	0.002036	5.49e-16	474234	0.013	0.0069	0.0587801	1030836	0.61554	TRUE	FALSE	128586262	TRUE	TRUE	TRUE	0.000128872	0.171565
rs6684992	1	T	A	0.037659	0.003052	6.06e-35	474233	0.0028	0.01	0.780899	1030836	0.119465	TRUE	FALSE	87752000	TRUE	TRUE	TRUE	0.00029837	0.397282
rs6731125	2	C	T	0.017166	0.002002	1.04e-17	473296	0.0035	0.0067	0.5975	1030836	0.564761	FALSE	FALSE	182308836	TRUE	TRUE	TRUE	0.000144864	0.192477
rs6741307	2	T	C	0.014022	0.002144	6.32e-11	435514	-0.0087	0.007	0.2124	1030836	0.639529	FALSE	FALSE	196998315	TRUE	TRUE	TRUE	9.06526e-05	0.110819
rs67856193	14	G	C	0.023655	0.002175	1.63e-27	474230	0.0018	0.0074	0.8062	1030836	0.308431	TRUE	FALSE	93024616	TRUE	TRUE	TRUE	0.000238709	0.317823
rs6787336	3	A	G	0.036335	0.002238	3.29e-59	473154	-0.001	0.0078	0.9014	1030836	0.287462	FALSE	FALSE	3153194	TRUE	TRUE	TRUE	0.00054084	0.718668
rs6924350	6	C	A	0.050023	0.002537	1.76e-86	471739	-0.0013	0.0091	0.8903	1030836	0.18447	FALSE	FALSE	31339556	TRUE	TRUE	TRUE	0.000752896	0.997666
rs6924387	6	G	A	0.016659	0.002027	2.19e-16	474233	0.0057	0.0068	0.3982	1030836	0.410173	FALSE	FALSE	137082948	TRUE	TRUE	TRUE	0.000134283	0.178769
rs6930635	6	C	T	-0.037712	0.003739	6.83e-24	470025	0.0112	0.0117	0.3378	1030836	0.078494	FALSE	FALSE	395634	TRUE	TRUE	TRUE	0.000205742	0.27149
rs6956283	7	T	C	-0.01568	0.002237	2.48e-12	474222	-0.0012	0.0076	0.8709	1030836	0.732752	FALSE	FALSE	98756597	TRUE	TRUE	TRUE	9.62927e-05	0.128186
rs6971710	7	A	G	0.028325	0.002475	2.75e-30	474215	0.0054	0.0084	0.5232	1030836	0.201035	FALSE	FALSE	3140173	TRUE	TRUE	TRUE	0.000257733	0.343146
rs6979947	7	G	A	0.013224	0.002242	3.75e-09	472836	-0.005	0.0075	0.5048	1030836	0.266399	FALSE	FALSE	157005863	TRUE	TRUE	TRUE	6.83515e-05	0.0907215
rs6986109	8	T	G	-0.016486	0.002181	4.24e-14	474234	0.0092	0.0073	0.206	1030836	0.704331	FALSE	FALSE	81286298	TRUE	TRUE	TRUE	0.000113199	0.150698
rs6989099	8	C	T	-0.017763	0.002133	8.58e-17	474231	-0.0047	0.0071	0.5022	1030836	0.317295	FALSE	FALSE	66898262	TRUE	TRUE	TRUE	0.000136697	0.181983
rs699664	2	T	C	-0.015655	0.002102	1e-13	472834	0.0087	0.007	0.2152	1030836	0.329576	FALSE	FALSE	85780536	TRUE	TRUE	TRUE	0.000108303	0.143754
rs6999452	8	A	G	0.011632	0.001991	5.33e-09	472836	0.0088	0.0067	0.1865	1030836	0.517717	FALSE	FALSE	106397116	TRUE	TRUE	TRUE	6.75668e-05	0.0896799
rs7009579	8	G	A	-0.012203	0.002006	1.22e-09	474235	-0.0098	0.0067	0.1446	1030836	0.428946	FALSE	FALSE	81064734	TRUE	TRUE	TRUE	7.2953e-05	0.0971161
rs7026022	9	C	A	0.012099	0.002045	3.38e-09	472833	0.0006	0.0068	0.9342	1030836	0.377752	FALSE	FALSE	102562216	TRUE	TRUE	TRUE	6.88176e-05	0.0913396
rs708776	1	T	G	0.026773	0.004244	2.91e-10	472836	0.0041	0.0142	0.7701	1030836	0.940532	FALSE	FALSE	226923505	TRUE	TRUE	TRUE	8.01828e-05	0.106426
rs7123726	11	C	T	0.016914	0.002436	3.95e-12	474213	0.0018	0.0083	0.8303	1030836	0.210494	FALSE	FALSE	118694547	TRUE	TRUE	TRUE	9.50863e-05	0.126577
rs7141943	14	G	A	0.015879	0.002038	7e-15	473294	0.0079	0.0068	0.2426	1030836	0.394677	FALSE	FALSE	25438250	TRUE	TRUE	TRUE	0.000120477	0.16007
rs71429414	13	A	G	-0.018575	0.002496	1.03e-13	474231	0.0057	0.0086	0.502599	1030836	0.196207	FALSE	FALSE	42945821	TRUE	TRUE	TRUE	0.000108829	0.144879
rs71508968	10	A	G	0.036234	0.006364	1.28e-08	474233	0.0156	0.024	0.516	1030836	0.025836	FALSE	FALSE	65253869	TRUE	TRUE	TRUE	6.60876e-05	0.0879758
rs7173571	15	C	T	0.013979	0.001993	2.4e-12	474233	-0.0064	0.0068	0.3446	1030836	0.526604	FALSE	FALSE	41712807	TRUE	TRUE	TRUE	9.74296e-05	0.129702
rs7215391	17	T	C	-0.012672	0.002272	2.49e-08	474232	0.0029	0.0075	0.7009	1030836	0.257019	FALSE	FALSE	64232022	TRUE	TRUE	TRUE	6.13286e-05	0.0816401
rs7257	15	A	G	0.033603	0.002002	3.6e-63	473776	-0.0028	0.0067	0.676299	1030836	0.567153	FALSE	FALSE	80191343	TRUE	TRUE	TRUE	0.000554397	0.737662
rs7267752	20	C	T	0.020618	0.003599	1.04e-08	473297	0.0072	0.0119	0.5463	1030836	0.083489	FALSE	FALSE	17755245	TRUE	TRUE	TRUE	6.50564e-05	0.0864319
rs72800841	16	A	G	-0.015808	0.002293	5.63e-12	474232	0.0133	0.008	0.0947	1030836	0.249931	FALSE	FALSE	31014247	TRUE	TRUE	TRUE	9.36926e-05	0.124727
rs72987040	19	A	C	-0.021632	0.00298	4.07e-13	474232	-0.0029	0.0106	0.7867	1030836	0.126171	FALSE	FALSE	3251116	TRUE	TRUE	TRUE	0.000103183	0.137362
rs73046033	3	G	T	-0.021552	0.003092	3.29e-12	474234	-0.0131	0.0103	0.2031	1030836	0.116838	FALSE	FALSE	171527955	TRUE	TRUE	TRUE	9.58583e-05	0.127611
rs73086541	7	A	C	-0.011789	0.002035	7.07e-09	474232	-0.0032	0.0067	0.6356	1030836	0.395121	FALSE	FALSE	20376103	TRUE	TRUE	TRUE	6.64328e-05	0.0884352
rs73118830	7	C	T	-0.029368	0.003538	1.08e-16	474236	-0.0051	0.0116	0.6618	1030836	0.08553	FALSE	FALSE	50764948	TRUE	TRUE	TRUE	0.000134917	0.179615
rs73205140	3	C	T	0.037235	0.003255	2.91e-30	473296	-0.0027	0.0111	0.8069	1030836	0.104781	FALSE	FALSE	128309545	TRUE	TRUE	TRUE	0.000260103	0.345631
rs73232881	4	C	T	0.067388	0.002418	8.22e-171	474216	0.0039	0.0081	0.625	1030836	0.213178	FALSE	FALSE	38664131	TRUE	TRUE	TRUE	0.0015234	2.03084
rs73238201	3	T	C	-0.016486	0.002573	1.52e-10	474236	0.0143	0.0087	0.1	1030836	0.179352	FALSE	FALSE	142204728	TRUE	TRUE	TRUE	8.00062e-05	0.106506
rs73272842	5	A	G	-0.025354	0.003019	4.84e-17	474234	-0.0027	0.0102	0.789	1030836	0.122779	FALSE	FALSE	150453888	TRUE	TRUE	TRUE	0.00013847	0.184345
rs73322872	20	T	C	0.014569	0.002327	3.91e-10	473153	-0.0147	0.008	0.0656402	1030836	0.241917	FALSE	FALSE	62694105	TRUE	TRUE	TRUE	7.78525e-05	0.103402
rs7354779	21	C	T	0.017686	0.002236	2.71e-15	472831	0.0021	0.0083	0.8041	1030836	0.271434	FALSE	FALSE	45670770	TRUE	TRUE	TRUE	0.000123715	0.164212
rs7382061	6	C	T	-0.054579	0.002014	1.13e-161	472694	-0.0085	0.0074	0.2524	1030836	0.590665	FALSE	FALSE	30047965	TRUE	TRUE	TRUE	0.00144046	1.91394
rs73963711	18	T	C	0.022097	0.002465	3.28e-19	472214	0.0105	0.0083	0.2067	1030836	0.210821	FALSE	FALSE	60874413	TRUE	TRUE	TRUE	0.000162475	0.215386
rs7423615	2	T	C	0.023183	0.002529	5.1e-20	473289	0.0046	0.0088	0.6006	1030836	0.187322	FALSE	FALSE	231116874	TRUE	TRUE	TRUE	0.000163635	0.217418
rs743002	22	C	T	-0.058857	0.00403	2.9e-48	474235	0.0095	0.0143	0.507	1030836	0.065649	FALSE	FALSE	41404939	TRUE	TRUE	TRUE	0.000424976	0.565934
rs7441808	4	G	A	0.013917	0.002161	1.22e-10	474232	-0.0093	0.0074	0.2108	1030836	0.301163	FALSE	FALSE	26090375	TRUE	TRUE	TRUE	8.15265e-05	0.10853
rs746550	4	T	C	0.023016	0.002342	9.03e-23	474233	0.0043	0.008	0.5921	1030836	0.235899	FALSE	FALSE	123619689	TRUE	TRUE	TRUE	0.000190971	0.254252
rs7569084	2	T	C	0.018707	0.002006	1.19e-20	472837	-0.0044	0.0067	0.5081	1030836	0.584311	FALSE	FALSE	65656969	TRUE	TRUE	TRUE	0.000170001	0.225662
rs75737219	18	A	C	0.051583	0.008568	1.79e-09	472528	0.0106	0.0241	0.6604	1030836	0.013709	FALSE	FALSE	45437715	TRUE	TRUE	TRUE	7.19538e-05	0.0954409
rs7591231	2	G	C	0.01319	0.002318	1.3e-08	474233	0.0009	0.0077	0.9046	1030836	0.237633	TRUE	FALSE	54829596	TRUE	TRUE	TRUE	6.30363e-05	0.0839136
rs7593992	2	C	T	0.03047	0.002346	1.52e-38	472836	0.0065	0.0078	0.4066	1030836	0.768386	FALSE	FALSE	112395534	TRUE	TRUE	TRUE	0.00033046	0.438728
rs7636495	3	A	G	-0.024041	0.002591	1.84e-20	472827	-0.0022	0.0087	0.7992	1030836	0.180819	FALSE	FALSE	196367936	TRUE	TRUE	TRUE	0.000171222	0.227278
rs7646695	3	T	C	0.017597	0.002617	1.82e-11	474229	0.006	0.0087	0.4919	1030836	0.17966	FALSE	FALSE	72172181	TRUE	TRUE	TRUE	9.12751e-05	0.121508
rs7649812	3	G	C	0.016017	0.002304	3.74e-12	474237	-0.0038	0.0076	0.6165	1030836	0.242796	TRUE	FALSE	98449191	TRUE	TRUE	TRUE	9.43293e-05	0.125576
rs76793172	19	T	C	-0.041676	0.003436	8.07e-34	474234	-0.0098	0.0111	0.3754	1030836	0.091583	FALSE	FALSE	46359794	TRUE	TRUE	TRUE	0.000289003	0.384807
rs76830965	3	A	C	-0.023407	0.003083	3.27e-14	473155	0.003	0.0116	0.7975	1030836	0.117642	FALSE	FALSE	159637678	TRUE	TRUE	TRUE	0.000113744	0.151079
rs7687708	4	G	T	-0.014708	0.002434	1.56e-09	474231	-0.0125	0.0088	0.1587	1030836	0.219981	FALSE	FALSE	6906076	TRUE	TRUE	TRUE	7.42382e-05	0.0988263
rs76908370	2	G	A	-0.032272	0.005559	6.57e-09	473298	0.0156	0.0191	0.4128	1030836	0.036338	FALSE	FALSE	163207971	TRUE	TRUE	TRUE	7.29403e-05	0.0969072
rs76981581	4	G	C	-0.026078	0.004658	2.22e-08	474237	-0.0159	0.0152	0.2928	1030836	0.047887	TRUE	FALSE	38416046	TRUE	TRUE	TRUE	6.20133e-05	0.0825525
rs7700687	5	T	C	0.040023	0.002035	4.82e-86	474213	-0.0124	0.0069	0.0712394	1030836	0.617223	FALSE	FALSE	141491985	TRUE	TRUE	TRUE	0.000756898	1.00824
rs7764278	6	T	G	0.01731	0.002455	1.84e-12	472836	-0.0164	0.0081	0.0426599	1030836	0.205108	FALSE	FALSE	42157817	TRUE	TRUE	TRUE	9.77046e-05	0.129685
rs7797428	7	T	C	0.012392	0.001999	5.85e-10	473289	-0.0099	0.0067	0.1384	1030836	0.469244	FALSE	FALSE	124886883	TRUE	TRUE	TRUE	7.64903e-05	0.101622
rs783646	6	C	G	-0.018804	0.002566	2.41e-13	474234	0.0079	0.0085	0.3545	1030836	0.816656	TRUE	FALSE	117286220	TRUE	TRUE	TRUE	0.000105885	0.140961
rs7839946	8	C	T	0.024301	0.004327	2e-08	473297	-0.0081	0.0152	0.5954	1030836	0.056991	FALSE	FALSE	22901943	TRUE	TRUE	TRUE	6.34747e-05	0.0843304
rs7840212	8	T	C	-0.040204	0.00211	7.11e-81	472832	0.002	0.007	0.779399	1030836	0.336961	FALSE	FALSE	130599247	TRUE	TRUE	TRUE	0.000722249	0.959246
rs7846314	8	T	A	-0.032851	0.002543	3.92e-38	474237	0.0101	0.0085	0.2362	1030836	0.186954	TRUE	FALSE	61650831	TRUE	TRUE	TRUE	0.000328078	0.436856
rs7868130	9	T	C	0.03239	0.002269	3.35e-46	474228	-0.0061	0.0075	0.4211	1030836	0.258801	FALSE	FALSE	4998401	TRUE	TRUE	TRUE	0.000402488	0.535966
rs7897422	10	C	T	0.020768	0.002521	1.85e-16	473135	0.0123	0.0082	0.1324	1030836	0.192058	FALSE	FALSE	90849704	TRUE	TRUE	TRUE	0.000133854	0.177786
rs79716587	2	A	G	-0.024455	0.003003	3.99e-16	473296	0.006	0.0105	0.5686	1030836	0.126529	FALSE	FALSE	143886819	TRUE	TRUE	TRUE	0.000132192	0.175637
rs7975	14	A	G	-0.012123	0.002124	1.17e-08	472834	0.0082	0.007	0.2417	1030836	0.324166	FALSE	FALSE	77793207	TRUE	TRUE	TRUE	6.43958e-05	0.0854705
rs7986796	13	T	G	0.024263	0.002058	4.91e-32	474237	-0.0059	0.0069	0.395	1030836	0.6277	FALSE	FALSE	40351064	TRUE	TRUE	TRUE	0.000275147	0.366355
rs79881201	5	T	C	0.040325	0.002063	4.72e-85	474235	-0.0031	0.007	0.656	1030836	0.35982	FALSE	FALSE	110427795	TRUE	TRUE	TRUE	0.000749145	0.997949
rs8	7	T	C	0.021919	0.002545	7.63e-18	473147	-0.0031	0.0087	0.726501	1030836	0.204252	FALSE	FALSE	92408329	TRUE	TRUE	TRUE	0.000156176	0.207443
rs80054178	20	C	T	-0.081789	0.006746	8.57e-34	474237	-0.0011	0.0266	0.9662	1030836	0.022394	FALSE	FALSE	30294682	TRUE	TRUE	TRUE	0.000292897	0.389997
rs80066203	2	T	C	-0.024133	0.003931	8.53e-10	474233	-0.0117	0.0136	0.3903	1030836	0.067935	FALSE	FALSE	26220710	TRUE	TRUE	TRUE	7.37552e-05	0.0981836
rs8012643	14	T	C	0.015461	0.002194	1.91e-12	474233	-0.0163	0.0074	0.0268701	1030836	0.286432	FALSE	FALSE	37692864	TRUE	TRUE	TRUE	9.77152e-05	0.130083
rs8020739	14	T	G	0.02471	0.002087	2.57e-32	472205	-0.0047	0.0069	0.4982	1030836	0.64383	FALSE	FALSE	35882492	TRUE	TRUE	TRUE	0.00028003	0.37126
rs8026803	15	C	T	-0.031256	0.002259	1.67e-43	473295	0.0154	0.0075	0.0404501	1030836	0.260856	FALSE	FALSE	80260014	TRUE	TRUE	TRUE	0.000376727	0.500662
rs8044920	16	T	C	0.012096	0.002048	3.59e-09	474235	-0.0005	0.0068	0.936	1030836	0.376333	FALSE	FALSE	69838676	TRUE	TRUE	TRUE	6.86813e-05	0.0914292
rs8076052	17	C	A	-0.018335	0.00218	4.33e-17	473295	-0.0064	0.0073	0.3822	1030836	0.296433	FALSE	FALSE	73779198	TRUE	TRUE	TRUE	0.000140224	0.186311
rs8083368	18	A	G	0.015482	0.002364	5.99e-11	472833	0.0016	0.0079	0.8356	1030836	0.230071	FALSE	FALSE	56219590	TRUE	TRUE	TRUE	8.49174e-05	0.11271
rs8113367	19	G	A	0.017185	0.002056	6.68e-17	474222	0.0132	0.007	0.0598605	1030836	0.632307	FALSE	FALSE	18388250	TRUE	TRUE	TRUE	0.000137323	0.182813
rs884634	9	C	T	0.012422	0.002012	6.83e-10	474235	0.0052	0.0068	0.4453	1030836	0.415032	FALSE	FALSE	34861298	TRUE	TRUE	TRUE	7.4925e-05	0.0997415
rs900382	3	T	C	-0.050934	0.006129	1e-16	474215	-0.0016	0.0209	0.9406	1030836	0.027281	FALSE	FALSE	128751218	TRUE	TRUE	TRUE	0.000137687	0.183295
rs911603	9	A	C	-0.024681	0.002043	1.42e-33	474232	0.0093	0.0068	0.1711	1030836	0.40355	FALSE	FALSE	117697584	TRUE	TRUE	TRUE	0.000293242	0.390452
rs925966	2	G	C	-0.018295	0.002373	1.32e-14	472217	0.0117	0.0079	0.1362	1030836	0.759472	TRUE	FALSE	136806959	TRUE	TRUE	TRUE	0.000122285	0.162102
rs9349322	6	C	A	0.022029	0.002803	4.04e-15	474236	0.0091	0.0091	0.3169	1030836	0.146915	FALSE	FALSE	45634092	TRUE	TRUE	TRUE	0.00012164	0.161938
rs9389268	6	G	A	-0.045367	0.002292	3.69e-87	474216	-0.0056	0.0075	0.4525	1030836	0.2561	FALSE	FALSE	135419631	TRUE	TRUE	TRUE	0.000784213	1.04466
rs9392525	6	C	T	0.01321	0.002024	6.95e-11	471424	-0.0067	0.0068	0.3255	1030836	0.57553	FALSE	FALSE	435677	TRUE	TRUE	TRUE	8.5261e-05	0.112829
rs941616	14	T	C	-0.011801	0.002034	6.69e-09	474236	0.0031	0.0068	0.6489	1030836	0.609564	FALSE	FALSE	52621945	TRUE	TRUE	TRUE	6.62883e-05	0.0882436
rs9430574	1	A	G	-0.01969	0.002128	2.35e-20	474227	-0.0045	0.007	0.522001	1030836	0.325122	FALSE	FALSE	9709072	TRUE	TRUE	TRUE	0.000170135	0.226504
rs9607764	22	C	G	0.016436	0.002027	5.39e-16	474208	0.012	0.0068	0.0793396	1030836	0.402023	TRUE	FALSE	41411804	TRUE	TRUE	TRUE	0.000129885	0.172904
rs962993	10	T	C	-0.040434	0.002009	4.92e-90	474236	-0.0078	0.0068	0.2498	1030836	0.422478	FALSE	FALSE	9053132	TRUE	TRUE	TRUE	0.000797804	1.06282
rs964184	11	C	G	0.028842	0.002913	4.39e-23	473776	-0.0003	0.0096	0.9739	1030836	0.866592	TRUE	FALSE	116648917	TRUE	TRUE	TRUE	0.000192343	0.255833
rs9666598	11	G	C	-0.019706	0.002778	1.36e-12	464642	0.0089	0.0097	0.3603	1030836	0.842874	TRUE	FALSE	325386	TRUE	TRUE	TRUE	0.000102858	0.134158
rs9815874	3	T	C	0.028359	0.002157	1.93e-39	474234	0.0001	0.0073	0.9944	1030836	0.299538	FALSE	FALSE	188441161	TRUE	TRUE	TRUE	0.00033748	0.449377
rs9818987	3	T	C	0.013608	0.002151	2.6e-10	473152	-0.0029	0.0071	0.687999	1030836	0.305904	FALSE	FALSE	194402430	TRUE	TRUE	TRUE	7.86363e-05	0.104443
rs9835307	3	C	T	0.026306	0.002187	2.69e-33	473153	-0.0076	0.007	0.2751	1030836	0.658298	FALSE	FALSE	48857805	TRUE	TRUE	TRUE	0.000311322	0.413589
rs9837045	3	A	G	0.011264	0.001984	1.41e-08	471754	-0.0006	0.0067	0.9222	1030836	0.455368	FALSE	FALSE	3069773	TRUE	TRUE	TRUE	6.29334e-05	0.0833384
rs9840310	3	G	A	-0.012742	0.002239	1.3e-08	474236	0.0161	0.0077	0.0370399	1030836	0.734621	FALSE	FALSE	71452860	TRUE	TRUE	TRUE	6.33046e-05	0.0842714
rs9889262	17	A	T	0.028459	0.002067	4.18e-43	474232	0.0153	0.0069	0.0267301	1030836	0.364102	TRUE	FALSE	47398070	TRUE	TRUE	TRUE	0.000375042	0.499409
rs9894839	17	C	T	0.012116	0.00213	1.33e-08	474211	-0.0038	0.0071	0.5933	1030836	0.63524	FALSE	FALSE	80491743	TRUE	TRUE	TRUE	6.80289e-05	0.0905561
rs9965489	18	A	G	0.016264	0.001991	3.3e-16	474232	0.0026	0.0067	0.701501	1030836	0.53313	FALSE	FALSE	61356047	TRUE	TRUE	TRUE	0.000131678	0.175301
rs9979383	21	T	C	0.028371	0.002067	8e-43	471753	0.0091	0.007	0.191	1030836	0.629829	FALSE	FALSE	36715761	TRUE	TRUE	TRUE	0.000375322	0.497168
																			0.0367388	48.8668

## Sheet: Sup Table 6. lymphocyte subtype
Trait	SNP	chr	pos	effect_allele	other_allele	EAF	PVE	F statistic	beta.exposure	se.exposure	pval.exposure	samplesize.exposure	beta.outcome	se.outcome	pval.outcome	samplesize.outcome	palindromic	ambiguous
B cell AC	rs12865434	13	108970631	G	A	0.4777	0.0117883	43.5527	0.1537	0.02404	1.834e-10	3653	0.0035	0.008	0.663201	1030836	FALSE	FALSE
Unswitched memory B cell AC	rs12874404	13	108993494	G	A	0.3256	0.0101867	18.7974	0.1523	0.02639	8.62303e-09	3656	-0.0034	0.0154	0.826	1030836	FALSE	FALSE
Unswitched memory B cell AC	rs73192651	13	50212885	T	C	0.02	0.00967496	17.844	0.4968	0.08845	2.09402e-08	3656	-0.0488	0.0634	0.4415	1030836	FALSE	FALSE
NK AC	rs115805162	1	161410253	T	C	0.2074	0.022758	20.8137	0.2631	0.03144	8.31764e-17	3580	-0.0207	0.0203	0.3074	1030836	FALSE	FALSE
NK AC	rs71632989	1	161533055	G	T	0.2473	0.181587	198.302	-0.6984	0.02689	2.05116e-136	3580	0.0202	0.0111	0.0681506	1030836	FALSE	FALSE
NK AC	rs71639910	1	161937774	A	G	0.0686	0.0116471	10.5322	-0.3019	0.04947	1.153e-09	3580	-0.0234	0.0237	0.3236	1030836	FALSE	FALSE
NK AC	rs8025803	15	80260273	T	A	0.1786	0.0208539	19.0351	-0.2666	0.03341	1.98701e-15	3580	0.0127	0.0103	0.2181	1030836	TRUE	FALSE
NKT AC	rs12224032	11	112914680	G	C	0.2087	0.00978262	6.0033	0.1721	0.03092	2.78099e-08	3653	-0.0107	0.0091	0.2431	1030836	TRUE	FALSE
NKT AC	rs139249541	6	102294761	G	A	0.0316	0.013086	8.05738	0.4624	0.07284	2.44298e-10	3653	-0.0351	0.0331	0.2887	1030836	FALSE	FALSE
NKT AC	rs75494211	6	101911859	A	G	0.0328	0.0140515	8.66034	0.4706	0.07011	2.22382e-11	3653	-0.0067	0.0203	0.7405	1030836	FALSE	FALSE
NKT AC	rs7819099	8	144992862	G	A	0.5116	0.00961367	5.89861	0.1387	0.02493	2.844e-08	3653	-0.0124	0.0068	0.0661698	1030836	FALSE	FALSE
NKT AC	rs78268116	11	112705025	T	C	0.1096	0.0325854	20.468	-0.4086	0.03904	2.79383e-25	3653	-0.0154	0.0196	0.4306	1030836	FALSE	FALSE
NKT AC	rs9916629	17	33796260	C	T	0.5123	0.0106078	6.51513	0.1457	0.02472	4.132e-09	3653	-0.0075	0.0071	0.293	1030836	FALSE	FALSE
Secreting Treg AC	rs113435341	1	198151688	G	A	0.0032	0.0263412	22.9957	-2.032	0.2282	8.6856e-19	3405	0.0019	0.0296	0.9493	1030836	FALSE	FALSE
Secreting Treg AC	rs11579717	1	199999121	A	G	0.0044	0.0126373	10.8792	-1.201	0.1934	5.94005e-10	3405	-0.0006	0.017	0.9703	1030836	FALSE	FALSE
Secreting Treg AC	rs138915779	1	190079170	A	C	0.0034	0.0143468	12.3723	-1.455	0.2371	9.40091e-10	3405	-0.0053	0.0276	0.8473	1030836	FALSE	FALSE
Secreting Treg AC	rs61839660	10	6094697	T	C	0.0542	0.0121042	10.4146	0.3436	0.05734	2.274e-09	3405	0.0156	0.0118	0.1868	1030836	FALSE	FALSE
Resting Treg AC	rs17583875	1	197924770	A	G	0.0029	0.0157638	13.6138	1.651	0.2111	6.94225e-15	3405	-0.0069	0.0261	0.7914	1030836	FALSE	FALSE
Resting Treg AC	rs408686	2	39177320	A	C	0.814	0.0132143	11.3826	-0.2089	0.03078	1.33291e-11	3405	-0.0298	0.0122	0.0148799	1030836	FALSE	FALSE
Resting Treg AC	rs6751481	2	38897810	C	T	0.4699	0.0236108	20.5545	0.2177	0.02348	3.10099e-20	3405	-0.0024	0.0067	0.7177	1030836	FALSE	FALSE
Resting Treg AC	rs75958070	11	79203049	C	G	0.1217	0.00860251	7.37558	-0.2006	0.03612	3.01801e-08	3405	0.0059	0.0106	0.5768	1030836	TRUE	FALSE
CD8+ T AC	rs28895267	6	32445916	T	C	0.3161	0.0146699	27.1637	0.1842	0.03036	1.42699e-09	3652	0.0021	0.0182	0.9082	1030836	FALSE	FALSE
CD8+ T AC	rs3130685	6	31206206	T	C	0.3428	0.016044	29.7495	0.1887	0.0284	3.5229e-11	3652	-0.0035	0.0072	0.628901	1030836	FALSE	FALSE
CD4 + CD8dim T AC	rs28366280	6	32560262	G	A	0.2493	0.0173342	21.4502	0.2152	0.03648	3.96397e-09	3652	0.0123	0.0106	0.2466	1030836	FALSE	FALSE
CD4 + CD8dim T AC	rs35290870	2	87023103	C	G	0.1955	0.0416779	52.8844	-0.364	0.03114	5.05592e-31	3652	-0.0177	0.0076	0.0204	1030836	TRUE	FALSE
CD4 + CD8dim T AC	rs4959028	6	32383138	G	A	0.23	0.0180591	22.3638	0.2258	0.03391	3.19227e-11	3652	-0.0153	0.0159	0.3336	1030836	FALSE	FALSE

## Sheet: Sup Table 7. summary of IVs
Exposures	number of SNPs	PVE	F-statistic	Cochran's Q	Cochran's Q p value	MR-Egger intercept	MR-Egger intercept p value
Neutrophil	338	0.0284369	43.3546	361.3	0.173563	-0.00024764	0.797165
Lymphocyte	350	0.0254687	37.7409	337.7	0.658458	0.000147823	0.860447
Eosinophil	356	0.0367388	48.8668	373.8	0.236769	-0.000415146	0.623739
Basophil	155	0.0294677	89.8992	178.6	0.0852113	-0.00184749	0.188499
Monocyte	409	0.0382666	48.6216	435	0.17129	-0.0136583	0.209711
NK cell	4	0.236846	248.683	2.5	0.47784	-0.0036034	0.853792
NKT cell	6	0.089727	55.6028	4.5	0.485846	-0.0136583	0.1
Resting Treg	4	0.0611914	52.9264	6.5	0.0907368	0.0039003	0.782176
Secreting Treg	4	0.0654295	56.6618	1.6	0.653425	0.0189816	0.341016
CD4+ T cell	3	0.0770712	96.6983	2.6	0.269168	-0.0154436	0.748956
CD8+ T cell	2	0.0307139	56.9132	0.1	0.777364	NA	NA
B cell	1	0.0117883	43.5527	NA	NA	NA	NA
Unsw mem B cell	2	0.0307139	36.6414	0.22	0.641084	NA	NA
